# Supplementary material for: Postmortem Stability Analysis of Lipids and Polar Metabolites in Human, Rat, and Mouse Brains
Source: Biomolecules. 2025 Sep 5;15(9):1288. doi: 10.3390/biom15091288 (PMC12467850; doi:10.3390/biom15091288)
Supplement: Supplementary file 1 [file biomolecules-15-01288-s001.zip]

Archive with 8 entries (8 files):
- Figure Sup All.pdf
- Table_S1.csv
- Table_S2.csv
- Table_S3.csv
- Table_S4_Bonferroni_Lipids.csv
- Table_S5_Bonferroni_Metabolites.csv
- Table_S6_Stability_level_Lipids.csv
- Table_S7_Stability_level_Metabolites.csv
