# Supplementary material for: Postmortem Stability Analysis of Lipids and Polar Metabolites in Human, Rat, and Mouse Brains
Source: Biomolecules. 2025 Sep 5;15(9):1288. doi: 10.3390/biom15091288 (PMC12467850; doi:10.3390/biom15091288)
Supplement: Supplementary file 1 [file biomolecules-15-01288-s001.zip › Table_S1.csv]

Brain Region	Sex	Age	Diagnosis	Histological Subtypes	Comorbidities
Left frontal lobe	f	57	Ovarian cancer with metastatic brain lesion	High-grade serous carcinoma	Coronary artery disease, hypertension (stage 3, high cardiovascular risk), impaired glucose tolerance, obesity (grade 3)
Left frontal lobe	m	50	Central stenosing lung cancer with metastatic brain lesion	Adenocarcinoma	Hypertension (stage 2, moderate cardiovascular risk), chronic bronchitis, chronic pancreatitis
Left frontal lobe	f	54	Low-grade glioma	Astrocytoma	Hypertension (stage 2, moderate cardiovascular risk), impaired glucose tolerance
Right frontal lobe	m	60	Sigmoid colon cancer with metastatic brain lesion	Adenocarcinoma	Coronary artery disease, hypertension (stage 3, high cardiovascular risk), atherosclerosis (aorta, coronary, cerebral arteries), chronic bronchitis
Left frontal lobe	f	55	Low-grade glioma	Astrocytoma	Hypertension (stage 3, high cardiovascular risk), atherosclerosis (aorta, coronary, cerebral arteries), type 2 diabetes mellitus (insulin-independent, compensated)
Right parietal lobe	f	65	Colon cancer with metastatic brain lesion	Adenocarcinoma	Coronary artery disease, hypertension (stage 3, high cardiovascular risk), type 2 diabetes mellitus (insulin-independent, compensated)
