# Supplementary material for: Postmortem Stability Analysis of Lipids and Polar Metabolites in Human, Rat, and Mouse Brains
Source: Biomolecules. 2025 Sep 5;15(9):1288. doi: 10.3390/biom15091288 (PMC12467850; doi:10.3390/biom15091288)
Supplement: Supplementary file 1 [file biomolecules-15-01288-s001.zip › Table_S2.csv]

Average Rt(min)	Average Mz	Metabolite name	Class
3.678	300.28931	NAE 16:0	NAE
3.875	326.30499	NAE 18:1	NAE
3.42	348.28946	NAE 20:4	NAE
5.393	367.33597	ST 27:2;O	ST
6.098	369.35172	ST 27:1;O	Cholesterol
5.771	410.39954	NAE 24:1	NAE
6.165	424.41415	NAE 25:1	NAE
7.12	426.43005	NAE 25:0	NAE
3.971	428.3732	CAR 18:0	CAR
3.44	438.29831	LPE O-16:1	LPE O-
6.635	438.43015	NAE 26:1	NAE
4.113	454.38913	CAR 20:1	CAR
4.611	456.40399	CAR 20:0	CAR
3.619	464.31354	LPE O-18:2	LPE O-
4.163	466.32849	LPE O-18:1	LPE O-
7.737	466.46222	NAE 28:1	NAE
2.885	472.34241	CAR 22:6	CAR
5.189	484.4353	CAR 22:0	CAR
2.454	494.32449	LPC 16:1/0:0	LPC
2.33	494.32465	LPC 16:1	LPC
3.055	496.3399	LPC 16:0/0:0	LPC
2.884	496.3399	LPC 16:0	LPC
4.814	508.43649	CAR 24:2	CAR
3.448	510.35608	LPC 17:0/0:0	LPC
5.238	510.45154	CAR 24:1	CAR
3.131	522.35583	LPC 18:1	LPC
3.276	522.35596	LPC 18:1/0:0	LPC
3.816	524.37177	LPC 18:0/0:0	LPC
9.248	534.52502	Cer 35:1;O2|Cer 17:1;O2/18:0	Cer
2.629	544.33966	LPC 20:4	LPC
2.931	546.35535	LPC 20:3	LPC
8.804	546.52478	Cer 36:2;O2|Cer 18:2;O2/18:0	Cer
3.459	548.3714	LPC 20:2/0:0	LPC
3.327	548.37146	LPC 20:2	LPC
9.998	548.53961	Cer 36:1;O2|Cer 18:1;O2/18:0	Cer
4.492	552.40234	LPC 20:0/0:0	LPC
10.821	562.55658	Cer 37:1;O2|Cer 18:1;O2/19:0	Cer
2.56	568.33948	LPC 22:6/0:0	LPC
3.02	570.35577	LPC 22:5	LPC
2.776	570.35602	LPC 22:5	LPC
3.226	572.3717	LPC 22:4	LPC
10.368	574.5567	Cer 38:2;O2|Cer 20:2;O2/18:0	Cer
11.676	576.57233	Cer 38:1;O2|Cer 20:1;O2/18:0	Cer
11.766	578.58795	Cer 38:0;O2|Cer 20:0;O2/18:0	Cer
11.886	578.58795	Cer 38:0;O2|Cer 18:0;O2/20:0	Cer
5.086	580.43414	LPC 22:0/0:0	LPC
5.401	594.44849	LPC 23:0/0:0	LPC
10.829	602.54822	Cer 39:3;O3|Cer 18:1;O2/21:2;O	Cer
12.195	602.58777	Cer 40:2;O2|Cer 18:2;O2/22:0	Cer
11.89	602.58813	Cer 40:2;O2|Cer 18:1;O2/22:1	Cer
13.628	604.60309	Cer 40:1;O2|Cer 18:1;O2/22:0	Cer
5.123	606.44916	LPC 24:1/0:0	LPC
5.775	608.46552	LPC 24:0/0:0	LPC
10.299	610.54181	DG 34:2|DG 16:0_18:2	DG
11.654	612.55597	DG 34:1|DG 16:0_18:1	DG
12.818	616.60364	Cer 41:2;O2|Cer 18:1;O2/23:1	Cer
11.133	616.60382	Cer 41:2;O2|Cer 18:1;O2/23:1	Cer
14.328	618.61829	Cer 41:1;O2|Cer 18:1;O2/23:0	Cer
12.211	628.6026	Cer 42:3;O2|Cer 18:1;O2/24:2	Cer
13.971	630.61804	Cer 42:2;O2|Cer 18:2;O2/24:0	Cer
13.655	630.61865	Cer 42:2;O2|Cer 18:1;O2/24:1	Cer
14.892	632.63538	Cer 42:1;O2|Cer 18:1;O2/24:0	Cer
10.058	634.54132	DG 36:4|DG 16:0_20:4	DG
6.647	636.49683	LPC 26:0/0:0	LPC
10.743	636.55682	DG 36:3|DG 18:1_18:2	DG
11.984	638.57245	DG 36:2|DG 18:1_18:1	DG
13.487	640.5874	DG 36:1|DG 18:0_18:1	DG
10.164	644.59821	Cer 42:3;O3|Cer 18:2;O2/24:1;O	Cer
14.327	644.63373	Cer 43:2;O2|Cer 18:1;O2/25:1	Cer
12.929	644.63385	Cer 43:2;O2|Cer 18:1;O2/25:1	Cer
11.911	646.61456	Cer 42:3;O2|Cer 18:2;O2/24:1	Cer
13.341	648.62891	Cer 42:1;O3|Cer 18:1;O2/24:0;O	Cer
9.539	658.54065	DG 38:6|DG 16:0_22:6	DG
14.846	658.65063	Cer 44:2;O2|Cer 20:1;O2/24:1	Cer
10.316	660.55701	DG 38:5|DG 18:1_20:4	DG
12.356	660.62952	Cer 43:2;O3|Cer 18:1;O2/25:1;O	Cer
14.929	660.66565	Cer 44:1;O2|Cer 20:0;O2/24:1	Cer
6.694	662.51288	LPC 28:1/0:0	LPC
11.006	662.57239	DG 38:4|DG 18:1_20:3	DG
11.236	662.57239	DG 38:4|DG 16:0_22:4	DG
11.772	662.57245	DG 38:4|DG 18:0_20:4	DG
13.116	664.58862	DG 38:3|DG 18:0_20:3	DG
12.532	664.58887	DG 38:3|DG 18:0_20:3	DG
13.802	666.60394	DG 38:2|DG 18:0_20:2	DG
13.632	666.604	DG 38:2|DG 18:1_20:1	DG
14.643	668.61853	DG 38:1|DG 18:0_20:1	DG
15.343	674.68164	Cer 45:1;O2|Cer 20:0;O2/25:1	Cer
6.187	675.54425	SM 32:1;O2	SM
9.788	684.55609	DG 40:7|DG 18:1_22:6	DG
11.178	686.57324	DG 40:6|DG 18:0_22:6	DG
11.957	688.58673	DG 40:5|DG 20:1_20:4	DG
11.495	688.58722	DG 40:5|DG 18:1_22:4	DG
15.727	688.69623	Cer 46:1;O2|Cer 20:0;O2/26:1	Cer
6.614	689.55994	SM 33:1;O2	SM
7.819	690.54431	PC O-30:1	PC O-
13.065	690.60321	DG 40:4|DG 18:0_22:4	DG
7.877	692.56055	PC O-30:0	PC O-
14.147	692.61908	DG 40:3|DG 18:0_22:3	DG
14.78	694.63556	DG 40:2|DG 18:1_22:1	DG
15.576	696.64972	DG 40:1|DG 22:0_18:1	DG
8.555	700.52863	PE P-34:2|PE P-18:1_16:1	PE P-
6.337	701.56024	SM 34:2;O2	SM
9.72	702.54327	PE P-34:1|PE P-16:0_18:1	PE P-
7.085	703.57581	SM 34:1;O2	SM
8.445	706.53986	DG 42:10|DG 20:4_22:6	DG
7.689	708.57727	HexCer 36:2;O2|HexCer 18:2;O2/18:0	HexCer
8.716	710.59363	HexCer 36:1;O2|HexCer 18:1;O2/18:0	HexCer
6.967	710.59375	HexCer 36:1;O2|HexCer 18:1;O2/18:0	HexCer
15.952	710.66541	DG 41:1|DG 23:0_18:1	DG
7.632	717.59149	SM 35:1;O2	SM
14.228	718.63409	DG 42:4|DG 18:0_24:4	DG
15.613	722.66608	DG 42:2|DG 18:1_24:1	DG
8.462	724.52936	PE P-36:4|PE P-16:0_20:4	PE P-
16.234	724.68085	DG 42:1|DG 24:0_18:1	DG
8.805	726.54407	PE P-36:3|PE P-18:2_18:1	PE P-
8.291	726.58875	HexCer 36:1;O3|HexCer 18:1;O2/18:0;O	HexCer
13.995	727.56683	CoQ8	CoQ
9.936	728.56085	PE P-36:2|PE P-18:1_18:1	PE P-
7.287	729.58997	SM 36:2;O2	SM
7.423	729.59235	SM 36:2;O2	SM
8.054	730.5401	DG 44:12|DG 22:6_22:6	DG
11.37	730.57391	PE P-36:1|PE P-18:0_18:1	PE P-
8.222	731.60577	SM 36:1;O2	SM
8.754	732.59033	PC O-33:1	PC O-
9.69	734.60565	PC O-33:0	PC O-
9.912	734.60675	PC O-33:0	PC O-
7.896	738.50433	PC 33:5	PC
9.137	738.54456	PE P-37:4|PE P-17:0_20:4	PE P-
15.948	738.69598	TG O-43:1|TG O-13:0_14:0_16:1	TG O-
9.072	740.55774	PC O-34:4	PC O-
7.218	744.49164	PC O-35:9	PC O-
8.895	745.62286	SM 37:1;O2	SM
8.457	746.51074	PC O-35:8	PC O-
15.626	746.66675	DG 44:4|DG 24:0_20:4	DG
7.687	748.52802	PE P-38:6|PE P-18:2_20:4	PE P-
8.039	748.52936	PE P-38:6|PE P-16:0_22:6	PE P-
10.767	748.62256	PC O-34:0	PC O-
8.949	750.54395	PE P-38:5|PE P-16:0_22:5	PE P-
8.677	750.5448	PE P-38:5|PE P-18:1_20:4	PE P-
16.256	750.69824	DG 44:2|DG 18:1_26:1	DG
8.671	752.54889	PE P-38:4|PE P-16:1_22:3	PE P-
9.894	752.55896	PE P-38:4|PE P-18:0_20:4	PE P-
9.393	752.55994	PE P-38:4|PE P-16:0_22:4	PE P-
9.109	752.56	PE P-38:4|PE P-18:1_20:3	PE P-
8.342	753.54065	DG 45:10	DG
8.218	753.58789	SM 38:4;O2	SM
9.511	754.5752	PE P-38:3|PE P-18:1_20:2	PE P-
10.049	754.57544	PE P-38:3|PE P-18:1_20:2	PE P-
10.497	754.57587	PE P-38:3|PE P-16:0_22:3	PE P-
11.425	756.59015	PE P-38:2|PE P-18:1_20:1	PE P-
10.205	756.63629	HexCer 38:1;O2|HexCer 18:1;O2/20:0	HexCer
8.525	757.62158	SM 38:2;O2	SM
10.115	758.60553	PC O-35:2	PC O-
9.624	759.6391	SM 38:1;O2	SM
6.964	760.49023	PE 38:8	PE
10.701	760.63086	PC O-35:1	PC O-
10.393	762.64679	PC O-35:0	PC O-
10.462	763.57025	SM 39:6;O2	SM
10.308	764.64081	HexCer 40:2;O2|HexCer 18:1;O2/22:1	HexCer
8.043	766.53827	PC 35:5	PC
10.147	766.57452	PE P-39:4|PE P-17:0_22:4	PE P-
7.302	767.54578	DG 46:10	DG
8.217	769.56256	DG 46:9	DG
9.973	772.52203	PC O-37:9	PC O-
8.957	772.52612	PC O-37:9	PC O-
8.31	772.52704	PC O-37:9	PC O-
11.363	774.53857	PC O-37:8	PC O-
9.889	774.54132	PC O-37:8	PC O-
8.205	774.5437	PC O-37:8	PC O-
9.143	776.55902	PE P-40:6|PE P-18:1_22:5	PE P-
8.33	776.55902	PE P-40:6|PE P-18:3_22:3	PE P-
9.38	776.55914	PE P-40:6|PE P-18:0_22:6	PE P-
9.555	778.57507	PE P-40:5|PE P-18:1_22:4	PE P-
9.801	778.57941	PE P-40:5|PE P-18:0_22:5	PE P-
10.607	780.58972	PE P-40:4|PE P-16:0_24:4	PE P-
10.964	780.59003	PE P-40:4|PE P-18:0_22:4	PE P-
10.136	780.63464	HexCer 40:2;O3|HexCer 18:2;O2/22:0;O	HexCer
11.442	782.64935	HexCer 40:2;O2|HexCer 18:1;O2/22:1	HexCer
10.601	782.65186	HexCer 40:2;O2|HexCer 18:2;O2/22:0	HexCer
11.989	784.66638	HexCer 40:1;O2|HexCer 18:1;O2/22:0	HexCer
10.05	785.65619	SM 40:2;O2	SM
7.467	786.50574	PE 40:9	PE
11.391	787.66913	SM 40:1;O2	SM
8.16	788.55591	PC O-38:8	PC O-
10.425	790.53247	PC 37:7	PC
11.434	790.63092	PC 36:0	PC
9.355	792.67114	HexCer 42:2;O2|HexCer 18:1;O2/24:1	HexCer
11.996	792.67236	HexCer 42:2;O2|HexCer 18:1;O2/24:1	HexCer
7.272	794.57251	PC 37:5	PC
10.622	794.64966	HexCer 41:2;O3|HexCer 18:1;O2/23:1;O	HexCer
10.982	794.65125	HexCer 41:2;O3|HexCer 18:2;O2/23:0;O	HexCer
10.933	794.68744	HexCer 42:1;O2|HexCer 18:1;O2/24:0	HexCer
15.57	795.62848	CoQ9	CoQ
9.321	796.58154	PC 37:4	PC
8.191	796.58588	PC 37:4	PC
10.953	796.61951	HexCer 40:3;O3|HexCer 18:2;O2/22:1;O	HexCer
12.385	796.66559	HexCer 41:2;O2|HexCer 18:1;O2/23:1	HexCer
10.569	799.66913	SM 41:2;O2	SM
9.753	800.55438	PC O-39:9	PC O-
9.569	800.55688	PC O-39:9	PC O-
10.455	800.55859	PC O-39:9	PC O-
10.606	802.57129	PC O-39:8	PC O-
10.964	802.57153	PC O-39:8	PC O-
11.125	804.58887	PC O-39:7	PC O-
11.476	804.67096	HexCer 43:3;O2|HexCer 18:2;O2/25:1	HexCer
9.844	805.5799	DG 49:12	DG
10.155	806.65027	HexCer 42:3;O3|HexCer 18:1;O2/24:2;O	HexCer
10.059	806.68677	HexCer 43:2;O2|HexCer 18:2;O2/25:0	HexCer
11.457	808.66681	HexCer 42:2;O3|HexCer 18:1;O2/24:1;O	HexCer
12.737	809.61237	DG 49:10	DG
12.554	812.698	HexCer 42:1;O2|HexCer 18:0;O2/24:1	HexCer
11.385	813.68475	SM 42:2;O2	SM
13.357	815.69995	SM 42:1;O2	SM
10.12	818.56787	PC 39:7	PC
8.179	818.56805	PC 39:7	PC
12.93	824.698	HexCer 43:2;O2|HexCer 18:1;O2/25:1	HexCer
11.908	826.67798	HexCer 42:2;O3|HexCer 18:2;O2/24:0;O	HexCer
12.324	827.70184	SM 43:2;O2	SM
12.899	828.68549	PC O-40:2	PC O-
18.326	828.75873	CE 30:5	CE
8.847	829.57648	DG 51:14	DG
10.975	834.64398	PC O-41:6	PC O-
13.285	836.69904	HexCer 44:3;O2|HexCer 18:1;O2/26:2	HexCer
10.838	838.71375	HexCer 44:2;O2|HexCer 18:1;O2/26:1	HexCer
13.274	841.7168	SM 44:2;O2	SM
9.2	842.60358	PC O-42:9	PC O-
16.563	844.73895	TG 50:4|TG 16:1_16:1_18:2	TG
10.175	846.64276	PC O-42:7	PC O-
9.037	848.65857	PC O-42:6	PC O-
10.572	850.66766	PC O-42:5	PC O-
11.38	851.64093	DG 52:10	DG
7.237	856.58368	PC 42:9	PC
12.823	856.67902	PC 41:2	PC
5.556	860.54425	BMP 42:10|BMP 20:4_22:6	BMP
5.964	862.55988	BMP 42:9|BMP 20:4_22:5	BMP
16.515	863.69202	CoQ10	CoQ
12.331	868.67981	PC 42:3	PC
16.803	870.7536	TG 52:5|TG 16:0_16:1_20:4	TG
16.616	870.75562	TG 52:5|TG 16:0_18:2_18:3	TG
17.131	872.77045	TG 52:4|TG 16:0_16:0_20:4	TG
17.279	874.78558	TG 52:3|TG 16:0_18:1_18:2	TG
5.413	884.54376	BMP 44:12|BMP 22:6_22:6	BMP
5.801	886.56	BMP 44:11|BMP 22:5_22:6	BMP
9.903	888.64648	PC 44:7	PC
12.177	892.6781	PC 44:5	PC
11.137	892.67822	PC 44:5	PC
13.898	894.6955	PC 44:4	PC
16.591	894.75275	TG 54:7|TG 16:0_16:1_22:6	TG
13.94	896.71112	PC 44:3	PC
16.936	896.77112	TG 54:6|TG 16:0_18:2_20:4	TG
17.163	898.78644	TG 54:5|TG 18:1_18:2_18:2	TG
17.685	910.82196	TG O-56:6|TG O-16:1_18:0_22:5	TG O-
16.022	914.69873	PC O-47:8	PC O-
13.903	920.71112	PC 46:5	PC
16.704	920.77057	TG 56:8|TG 16:0_18:2_22:6	TG
16.97	922.78516	TG 56:7|TG 16:0_18:1_22:6	TG
17.276	924.80237	TG 56:6|TG 16:0_18:1_22:5	TG
17.483	926.81921	TG 56:5|TG 16:0_18:1_22:4	TG
16.224	928.71497	PC O-48:8	PC O-
17.75	928.83337	TG 56:4|TG 18:0_18:0_20:4	TG
16.742	946.78625	TG 58:9|TG 18:1_18:2_22:6	TG
17.078	948.80273	TG 58:8|TG 18:1_18:1_22:6	TG
16.993	948.80304	TG 58:8|TG 18:1_18:1_22:6	TG
17.299	950.81909	TG 58:7|TG 18:0_18:1_22:6	TG
17.572	952.83209	TG 58:6|TG 18:1_18:1_22:4	TG
16.294	968.76971	TG 60:12|TG 20:4_20:4_20:4	TG
16.551	970.78516	TG 60:11|TG 18:1_20:4_22:6	TG
16.891	972.80316	TG 60:10|TG 16:0_22:4_22:6	TG
17.175	974.81769	TG 60:9|TG 18:0_20:4_22:5	TG
17.311	976.83405	TG 60:8|TG 18:0_20:4_22:4	TG
15.872	978.78833	PC 50:4	PC
16.046	992.77161	TG 62:14|TG 20:4_20:4_22:6	TG
16.35	994.78479	TG 62:13|TG 18:1_22:6_22:6	TG
16.701	996.79987	TG 62:12|TG 18:0_22:6_22:6	TG
16.992	998.81824	TG 62:11|TG 18:0_22:5_22:6	TG
16.493	1006.82202	PC 52:4	PC
16.661	1058.85022	PC 56:6	PC
17.122	1086.88257	PC 58:6	PC
3.09	249.18571	FA 16:3	FA
3.406	251.20149	FA 16:2	FA
3.587	251.20152	FA 16:2	FA
3.643	277.21719	FA 18:3	FA
3.712	277.21722	FA 18:3	FA
4.077	279.23245	FA 18:2	FA
4.533	281.24847	FA 18:1	FA
4.813	295.26453	FA 19:1	FA
3.596	301.21738	FA 20:5	FA
4.019	303.2327	FA 20:4	FA
4.303	305.24802	FA 20:3	FA
4.452	305.24872	FA 20:3	FA
4.676	307.26401	FA 20:2	FA
5.095	309.27942	FA 20:1	FA
2.652	319.2276	FA 20:4;O	OxFA
2.527	319.2276	FA 20:4;O1	OxFA
2.126	319.22833	FA 20:4;O1	OxFA
4.627	319.2648	FA 21:3	FA
3.893	327.2326	FA 22:6	FA
4.14	329.24823	FA 22:5	FA
4.288	329.24911	FA 22:5	FA
4.518	331.26462	FA 22:4	FA
4.84	333.28015	FA 22:3	FA
4.905	333.28024	FA 22:3	FA
5.234	335.29602	FA 22:2	FA
2.277	343.22754	FA 22:6;O1	OxFA
2.514	343.22757	FA 22:6;O1	OxFA
3.201	347.25879	FA 22:4;O1	OxFA
6.169	351.32721	FA 23:1	FA
4.375	355.26468	FA 24:6	FA
4.662	357.28	FA 24:5	FA
4.735	357.28024	FA 24:5	FA
5.001	359.29575	FA 24:4	FA
5.411	361.31216	FA 24:3	FA
5.946	363.32751	FA 24:2	FA
6.618	365.34213	FA 24:1	FA
7.142	379.35773	FA 25:1	FA
4.853	381.33716	FA 24:1(2OH)	OxFA
5.178	385.31204	FA 26:5	FA
5.562	387.32666	FA 26:4	FA
6.839	391.35858	FA 26:2	FA
7.731	393.37457	FA 26:1	FA
9.192	421.40448	FA 28:1	FA
2.388	450.26297	LPE 16:1	LPE
2.522	450.263	LPE 16:1	LPE
3.111	452.27792	LPE 16:0	LPE
2.954	452.27802	LPE 16:0	LPE
2.665	476.27728	LPE 18:2	LPE
3.202	478.29327	LPE 18:1	LPE
3.335	478.2934	LPE 18:1	LPE
3.871	480.30865	LPE 18:0	LPE
2.697	500.27792	LPE 20:4	LPE
2.976	502.2937	LPE 20:3	LPE
3.206	502.29379	LPE 20:3	LPE
3.382	504.3096	LPE 20:2	LPE
3.483	504.30969	LPE 20:2	LPE
3.881	506.3252	LPE 20:1	LPE
9.231	523.45233	FA 36:6	FA
2.624	524.27856	LPE 22:6	LPE
3.084	526.29376	LPE 22:5	LPE
2.854	526.29388	LPE 22:5	LPE
11.805	527.48364	FA 36:4	FA
3.288	528.30914	LPE 22:4	LPE
3.4	528.30927	LPE 22:4	LPE
3.623	530.32471	LPE 22:3	LPE
12.115	553.50012	FA 38:5	FA
3.59	554.32495	LPE 24:5	LPE
3.539	566.38208	LPC O-18:1	LPC O-
2.744	578.34534	LPC 18:2	LPC
12.753	579.51447	FA 40:6	FA
3.807	608.39368	LPC 20:1	LPC
3.944	608.3938	LPC 20:1	LPC
8.356	672.49762	PE O-32:2|PE O-18:2_14:0	PE O-
6.167	680.48816	LPC 25:0	LPC
6.829	686.47626	PE 32:2|PE 14:0_18:2	PE
8.997	686.51263	PE O-33:2|PE O-16:1_17:1	PE O-
7.711	687.49701	PMeOH 34:1|PMeOH 16:0_18:1	PMeOH
7.676	688.49176	PE 32:1|PE 16:0_16:1	PE
7.221	690.50861	PE 32:0|PE 16:0_16:0	PE
5.799	692.4881	LPC 26:1	LPC
8.575	698.51349	PE O-34:3|PE O-16:1_18:2	PE O-
9.719	700.52887	PE O-34:2|PE O-16:1_18:1	PE O-
8.279	702.50702	PE 33:1|PE 16:0_17:1	PE
11.017	702.54462	PE O-34:1|PE O-18:1_16:0	PE O-
6.858	709.4812	PMeOH 36:4|PMeOH 16:0_20:4	PMeOH
6.772	710.47632	PE 34:4|PE 14:0_20:4	PE
7.026	712.49255	PE 34:3|PE 16:1_18:2	PE
7.892	714.50787	PE 34:2|PE 16:1_18:1	PE
10.493	714.54413	PE O-35:2|PE O-17:1_18:1	PE O-
8.928	716.5249	PE 34:1|PE 16:0_18:1	PE
9.253	716.5249	PE 34:1|PE 16:0_18:1	PE
7.439	716.52563	PE 34:1|PE 16:0_18:1	PE
6.362	719.48755	PG 32:1|PG 16:0_16:1	PG
7.018	720.49762	PE O-36:6|PE O-14:0_22:6	PE O-
7.58	720.4978	PE O-36:6|PE O-16:1_20:5	PE O-
7.064	721.5033	PG 32:0|PG 16:0_16:0	PG
8.477	722.51276	PE O-36:5|PE O-16:1_20:4	PE O-
8.954	724.52911	PE O-36:4|PE O-16:1_20:3	PE O-
8.606	724.52917	PE O-36:4|PE O-16:0_20:4	PE O-
8.807	724.52924	PE O-36:4|PE O-18:2_18:2	PE O-
9.478	724.52936	PE O-36:4|PE O-16:1_20:3	PE O-
9.947	726.54492	PE O-36:3|PE O-18:2_18:1	PE O-
8.556	728.52484	PE 35:2|PE 17:1_18:1	PE
11.339	728.55957	PE O-36:2|PE O-16:1_20:1	PE O-
11.18	728.55969	PE O-36:2|PE O-16:1_20:1	PE O-
9.644	730.54041	PE 35:1|PE 17:0_18:1	PE
9.468	730.57611	PE O-36:1|PE O-18:0_18:1	PE O-
6.501	734.47748	PE 36:6|PE 14:0_22:6	PE
6.954	736.49426	PE 36:5|PE 16:1_20:4	PE
6.312	736.51276	PC 28:0|PC 14:0_14:0	PC
8.986	736.52972	PE O-37:5|PE O-17:1_20:4	PE O-
9.146	736.52985	PE O-37:5|PE O-17:1_20:4	PE O-
17.165	738.50311	CL 74:7|CL 18:1_18:1_18:1_20:4	CL
7.812	738.50775	PE 36:4|PE 16:0_20:4	PE
8.131	740.52454	PE 36:3|PE 18:1_18:2	PE
8.243	740.5246	PE 36:3|PE 16:0_20:3	PE
8.768	740.52466	PE 36:3|PE 16:0_20:3	PE
10.64	740.56079	PE O-37:3|PE O-18:2_19:1	PE O-
7.677	742.54004	PE 36:2|PE 18:1_18:1	PE
9.194	742.54034	PE 36:2|PE 18:1_18:1	PE
9.081	742.54041	PE 36:2|PE 18:1_18:1	PE
9.454	742.54047	PE 36:2|PE 18:1_18:1	PE
5.545	743.48621	PG 34:3|PG 16:1_18:2	PG
5.945	743.48639	PG 34:3|PG 16:1_18:2	PG
10.409	744.55469	PE 36:1|PE 18:0_18:1	PE
10.745	744.55499	PE 36:1|PE 18:0_18:1	PE
6.038	745.50208	PG 34:2|PG 16:1_18:1	PG
6.53	745.50403	PG 34:2|PG 16:1_18:1	PG
8.036	746.51416	PE O-38:7|PE O-16:1_22:6	PE O-
7.681	746.51422	PE O-38:7|PE O-18:3_20:4	PE O-
9.775	746.57019	PE 36:0|PE 18:0_18:0	PE
7.203	747.51855	PG 34:1|PG 16:0_18:1	PG
6.599	747.5188	PG 34:1|PG 16:0_18:1	PG
6.944	748.49298	PE 37:6|PE 15:0_22:6	PE
8.143	748.52936	PE O-38:6|PE O-16:0_22:6	PE O-
8.646	748.52954	PE O-38:6|PE O-18:2_20:4	PE O-
8.948	748.52954	PE O-38:6|PE O-16:1_22:5	PE O-
6.738	750.52905	PC 29:0|PC 14:0_15:0	PC
9.405	750.54358	PE O-38:5|PE O-16:1_22:4	PE O-
9.894	750.54382	PE O-38:5|PE O-18:1_20:4	PE O-
8.782	750.54468	PE O-38:5|PE O-18:1_20:4	PE O-
8.466	752.52246	PE 37:4|PE 17:0_20:4	PE
9.506	752.55872	PE O-38:4|PE O-16:0_22:4	PE O-
10.044	752.55902	PE O-38:4|PE O-18:0_20:4	PE O-
11.73	754.57483	PE O-38:3|PE O-18:2_20:1	PE O-
11.382	754.57501	PE O-38:3|PE O-18:2_20:1	PE O-
9.82	756.55457	PE 37:2|PE 18:1_19:1	PE
12.963	756.59137	PE O-38:2|PE O-18:1_20:1	PE O-
15.691	758.47235	CL 78:15|CL 16:1_20:4_20:4_22:6	CL
6.669	760.492	PE 38:7|PE 16:1_22:6	PE
8.707	760.5293	PE O-39:7|PE O-17:1_22:6	PE O-
8.564	760.52942	PE O-39:7|PE O-17:1_22:6	PE O-
8.053	761.54285	MGDG 30:0|MGDG 14:0_16:0	MGDG
7.147	762.5072	PE 38:6|PE 18:2_20:4	PE
7.463	762.50739	PE 38:6|PE 16:0_22:6	PE
6.487	762.52966	PC 30:1|PC 14:0_16:1	PC
9.672	762.5448	PE O-39:6|PE O-17:1_22:5	PE O-
8.929	762.54504	PE O-39:6|PE O-17:1_22:5	PE O-
8.301	764.52319	PE 38:5|PE 16:0_22:5	PE
8.048	764.52332	PE 38:5|PE 18:1_20:4	PE
7.222	764.54553	PC 30:0|PC 14:0_16:0	PC
10.15	764.55853	PE O-39:5|PE O-17:1_22:4	PE O-
10.688	764.56091	PE O-39:5|PE O-19:1_20:4	PE O-
9.967	764.5611	PE O-39:5|PE O-17:1_22:4	PE O-
9.129	766.53949	PE 38:4|PE 18:0_20:4	PE
8.696	766.53955	PE 38:4|PE 16:0_22:4	PE
9.456	766.53973	PE 38:4|PE 18:0_20:4	PE
7.602	766.54016	PE 38:4|PE 16:0_22:4	PE
5.309	767.48615	PG 36:5|PG 18:2_18:3	PG
5.517	767.48865	PG 36:5|PG 16:1_20:4	PG
5.906	767.48889	PG 36:5|PG 16:1_20:4	PG
9.625	768.55353	PE 38:3|PE 18:0_20:3	PE
10.208	768.55627	PE 38:3|PE 18:0_20:3	PE
12.207	768.59174	PE O-39:3|PE O-18:2_21:1	PE O-
5.678	769.50183	PG 36:4|PG 18:2_18:2	PG
5.538	769.50189	PG 36:4|PG 18:2_18:2	PG
6.046	769.50195	PG 36:4|PG 18:2_18:2	PG
6.498	769.50201	PG 36:4|PG 16:0_20:4	PG
6.297	769.50214	PG 36:4|PG 16:0_20:4	PG
7.322	770.5127	PE O-40:9|PE O-18:3_22:6	PE O-
8.932	770.5705	PE 38:2|PE 18:0_20:2	PE
10.443	770.57074	PE 38:2|PE 18:1_20:1	PE
10.538	770.57074	PE 38:2|PE 18:1_20:1	PE
10.787	770.5708	PE 38:2|PE 18:0_20:2	PE
6.705	771.51764	PG 36:3|PG 18:1_18:2	PG
8.206	772.52924	PE O-40:8|PE O-18:2_22:6	PE O-
11.914	772.58557	PE 38:1|PE 18:0_20:1	PE
7.39	773.53381	PG 36:2|PG 18:1_18:1	PG
6.757	773.53394	PG 36:2|PG 18:1_18:1	PG
9.381	774.5448	PE O-40:7|PE O-18:1_22:6	PE O-
8.592	774.5448	PE O-40:7|PE O-18:3_22:4	PE O-
8.345	774.54517	PE O-40:7|PE O-18:1_22:6	PE O-
8.045	776.52386	PE 39:6|PE 17:0_22:6	PE
7.374	776.54401	PC 31:1|PC 16:0_15:1	PC
6.941	776.54663	PC 31:1|PC 15:0_16:1	PC
9.551	776.55981	PE O-40:6|PE O-18:2_22:4	PE O-
10.433	776.55981	PE O-40:6|PE O-18:1_22:5	PE O-
9.088	776.58051	PC O-32:1|PC O-16:1_16:0	PC O-
7.761	778.56177	PC 31:0|PC 15:0_16:0	PC
10.936	778.57471	PE O-40:5|PE O-18:1_22:4	PE O-
10.578	778.57489	PE O-40:5|PE O-16:1_24:4	PE O-
11.553	778.57513	PE O-40:5|PE O-20:1_20:4	PE O-
9.179	778.59576	PC O-32:0|PC O-16:0_16:0	PC O-
9.88	780.55396	PE 39:4|PE 19:0_20:4	PE
9.305	780.56927	PE 39:4|PE 17:0_22:4	PE
9.468	780.56927	PE 39:4|PE 17:0_22:4	PE
11.644	780.59045	PE O-40:4|PE O-18:2_22:2	PE O-
12.243	780.59052	PE O-40:4|PE O-18:1_22:3	PE O-
13.112	782.60828	PE O-40:3|PE O-18:2_22:1	PE O-
6.942	783.5199	PG 37:4|PG 17:0_20:4	PG
16.19	785.49487	CL 82:16|CL 18:1_20:4_22:5_22:6	CL
7.005	786.50818	PE 40:8|PE 20:4_20:4	PE
6.852	786.5083	PE 40:8|PE 18:2_22:6	PE
8.827	786.54486	PE O-41:8|PE O-19:2_22:6	PE O-
8.279	787.55768	MGDG 32:1|MGDG 16:0_16:1	MGDG
7.661	788.52307	PE 40:7|PE 18:1_22:6	PE
6.668	788.5462	PC 32:2|PC 14:0_18:2	PC
10.141	788.55963	PE O-41:7|PE O-19:1_22:6	PE O-
9.024	788.58044	PS O-37:1|PS O-19:0_18:1	PS O-
9.355	789.57385	MGDG 32:0|MGDG 16:0_16:0	MGDG
8.708	790.5401	PE 40:6|PE 18:0_22:6	PE
7.269	790.54047	PE 40:6|PE 18:0_22:6	PE
7.441	790.56097	PC 32:1|PC 16:0_16:1	PC
7.887	790.56116	PC 32:1|PC 16:0_16:1	PC
9.666	792.55469	PE 40:5|PE 18:0_22:5	PE
9.26	792.55487	PE 40:5|PE 20:1_20:4	PE
8.365	792.57568	PC 32:0|PC 16:0_16:0	PC
6.057	793.5022	PG 38:6|PG 18:2_20:4	PG
5.643	793.50232	PG 38:6|PG 18:2_20:4	PG
6.263	793.50238	PG 38:6|PG 16:0_22:6	PG
10.107	794.57098	PE 40:4|PE 18:0_22:4	PE
10.672	794.57104	PE 40:4|PE 18:0_22:4	PE
6.649	795.5174	PG 38:5|PG 18:1_20:4	PG
6.131	795.51764	PG 38:5|PG 18:1_20:4	PG
15.699	796.48938	CL 84:19|CL 18:1_22:6_22:6_22:6	CL
11.207	796.54736	PE 39:4;O|PE 22:3_17:1;O	PE
11.302	796.58533	PE 40:3|PE 18:0_22:3	PE
7.45	797.53223	PG 38:4|PG 18:0_20:4	PG
6.34	797.53503	PG 38:4|PG 18:1_20:3	PG
8.4	798.5451	PE O-42:9|PE O-20:3_22:6	PE O-
12.08	798.60083	PE 40:2|PE 20:1_20:1	PE
10.25	798.6015	PE 40:2|PE 20:1_20:1	PE
9.014	800.56042	PE O-42:8|PE O-18:2_24:6	PE O-
9.492	800.56073	PE O-42:8|PE O-20:2_22:6	PE O-
8.281	800.58209	PC O-34:3|PC O-16:1_18:2	PC O-
11.571	800.61792	PE 40:1|PE 18:0_22:1	PE
8.206	802.53772	PE 41:7|PE 19:1_22:6	PE
7.134	802.56195	PC 33:2|PC 15:0_18:2	PC
10.949	802.57568	PE O-42:7|PE O-20:1_22:6	PE O-
10.303	802.57574	PE O-42:7|PE O-18:1_24:6	PE O-
9.339	802.59741	PC O-34:2|PC O-16:1_18:1	PC O-
8.472	804.51733	PE 40:7;O|PE 20:4_20:3;O	PE
6.144	804.53088	SHexCer 36:2;O2	SHexCer
9.188	804.55518	PE 41:6|PE 19:0_22:6	PE
8.006	804.57648	PC 33:1|PC 16:0_17:1	PC
11.48	804.59302	PE O-42:6|PE O-18:1_24:5	PE O-
10.762	804.59302	PE O-42:6|PE O-18:2_24:4	PE O-
11.061	804.59302	PE O-42:6|PE O-20:2_22:4	PE O-
9.452	804.6145	PC O-34:1|PC O-16:0_18:1	PC O-
6.783	806.54736	SHexCer 36:1;O2	SHexCer
8.849	806.59088	PC 33:0|PC 16:0_17:0	PC
9.041	806.59314	PC 33:0|PC 16:0_17:0	PC
12.735	806.6073	PE O-42:5|PE O-20:1_22:4	PE O-
12.279	806.60736	PE O-42:5|PE O-18:1_24:4	PE O-
15.217	807.47974	CL 86:22|CL 20:4_22:6_22:6_22:6	CL
7.056	808.56335	SHexCer 36:0;O2	SHexCer
6.727	810.51013	PE 42:10|PE 20:4_22:6	PE
7.529	810.52948	PS 38:4|PS 18:0_20:4	PS
11.322	810.56213	PE 40:4;O|PE 18:1_22:3;O	PE
7.118	812.52423	PE 42:9|PE 20:3_22:6	PE
7.414	812.52423	PE 42:9|PE 20:4_22:5	PE
6.617	812.54614	PC 34:4|PC 14:0_20:4	PC
7.771	814.54089	PE 42:8|PE 20:4_22:4	PE
6.865	814.55981	PC 34:3|PC 16:1_18:2	PC
9.551	815.58893	MGDG 34:1|MGDG 16:0_18:1	MGDG
9.627	815.58905	MGDG 34:1|MGDG 16:0_18:1	MGDG
7.587	816.53168	PC 33:3;O|PC 16:1_17:2;O	PC
8.814	816.5564	PE 42:7|PE 20:1_22:6	PE
8.123	816.57568	PC 34:2|PC 16:1_18:1	PC
7.678	816.57831	PC 34:2|PC 16:1_18:1	PC
5.49	817.50305	PG 40:8|PG 18:2_22:6	PG
5.598	817.50342	PG 40:8|PG 20:4_20:4	PG
10.928	817.6059	MGDG 34:0|MGDG 16:0_18:0	MGDG
8.658	818.59283	PC 34:1|PC 16:0_18:1	PC
9.228	818.59326	PC 34:1|PC 16:0_18:1	PC
5.943	819.51849	PG 40:7|PG 18:1_22:6	PG
6.407	819.5188	PG 40:7|PG 18:1_22:6	PG
10.623	820.58783	PE 42:5|PE 18:0_24:5	PE
10.227	820.58783	PE 42:5|PE 20:1_22:4	PE
9.776	820.60754	PC 34:0|PC 16:0_18:0	PC
7.142	821.53326	PG 40:6|PG 18:0_22:6	PG
6.081	821.53326	PG 40:6|PG 18:2_22:4	PG
6.443	821.53363	PG 40:6|PG 18:1_22:5	PG
6.58	822.54218	SHexCer 36:1;O3	SHexCer
11.327	822.60345	PE 42:4|PE 18:0_24:4	PE
8.16	824.58179	PC O-36:5|PC O-16:1_20:4	PC O-
7.078	826.56067	PC 35:4|PC 15:0_20:4	PC
8.281	826.59814	PC O-36:4|PC O-16:0_20:4	PC O-
7.373	828.57623	PC 35:3|PC 17:1_18:2	PC
9.568	828.61322	PC O-36:3|PC O-18:2_18:1	PC O-
8.769	828.61334	PC O-36:3|PC O-16:0_20:3	PC O-
15.048	828.65021	PE 42:1|PE 24:0_18:1	PE
8.955	830.53381	PE 42:8;O|PE 22:5_20:3;O	PE
8.278	830.59344	PC 35:2|PC 17:1_18:1	PC
10.953	830.62775	PC O-36:2|PC O-18:1_18:1	PC O-
9.698	830.63043	PC O-36:2|PC O-18:1_18:1	PC O-
6.526	832.51514	PS 40:7|PS 18:1_22:6	PS
9.333	832.6087	PC 35:1|PC 17:0_18:1	PC
9.231	832.60876	PC 35:1|PC 17:0_18:1	PC
10.883	832.64349	PC O-36:1|PC O-16:0_20:1	PC O-
11.065	832.64606	PC O-36:1|PC O-18:0_18:1	PC O-
6.322	833.51849	PI 34:2|PI 16:0_18:2	PI
6.476	834.50946	PE 44:12|PE 22:6_22:6	PE
7.144	834.52917	PS 40:6|PS 18:0_22:6	PS
7.338	834.52942	PS 40:6|PS 18:0_22:6	PS
10.58	834.62347	PC 35:0|PC 16:0_19:0	PC
6.746	836.52411	PE 44:11|PE 22:5_22:6	PE
7.425	838.53857	PE 44:10|PE 22:4_22:6	PE
7.872	838.53857	PE 44:10|PE 22:5_22:5	PE
6.897	838.56146	PC 36:5|PC 16:1_20:4	PC
8.25	840.55463	PE 44:9|PE 22:4_22:5	PE
7.049	840.57715	PC 36:4|PC 18:2_18:2	PC
7.603	840.57758	PC 36:4|PC 16:0_20:4	PC
5.337	841.50256	PG 42:10|PG 20:4_22:6	PG
5.458	841.50287	PG 42:10|PG 20:4_22:6	PG
5.771	841.50299	PG 42:10|PG 20:4_22:6	PG
9.834	841.604	MGDG 36:2|MGDG 18:1_18:1	MGDG
7.919	842.59174	PC 36:3|PC 16:0_20:3	PC
8.494	842.59204	PC 36:3|PC 16:0_20:3	PC
5.688	843.5174	PG 42:9|PG 20:3_22:6	PG
5.602	843.51782	PG 42:9|PG 20:3_22:6	PG
11.077	843.61926	MGDG 36:1|MGDG 16:0_20:1	MGDG
11.257	843.62213	MGDG 36:1|MGDG 18:0_18:1	MGDG
8.931	844.60748	PC 36:2|PC 18:0_18:2	PC
8.815	844.60803	PC 36:2|PC 16:0_20:2	PC
6.044	845.53418	PG 42:8|PG 20:4_22:4	PG
8.078	846.52881	PE 42:8;O2|PE 20:4_22:4;O2	PE
10.99	846.62213	PC 36:1|PC 18:0_18:1	PC
10.122	846.62518	PC 36:1|PC 18:0_18:1	PC
7.769	848.5824	PC O-38:7|PC O-16:1_22:6	PC O-
6.787	850.56073	PC 37:6|PC 15:0_22:6	PC
8.32	850.59607	PC O-38:6|PC O-18:2_20:4	PC O-
7.878	850.59637	PC O-38:6|PC O-16:0_22:6	PC O-
9.543	852.61401	PC O-38:5|PC O-18:1_20:4	PC O-
9.055	852.61414	PC O-38:5|PC O-16:1_22:4	PC O-
8.478	852.61432	PC O-38:5|PC O-18:1_20:4	PC O-
9.701	854.62738	PC O-38:4|PC O-18:0_20:4	PC O-
9.195	854.62787	PC O-38:4|PC O-16:0_22:4	PC O-
5.737	855.50244	PI 36:5|PI 16:1_20:4	PI
7.118	856.51166	SHexCer 39:5;O3	SHexCer
11.004	856.6427	PC O-38:3|PC O-18:2_20:1	PC O-
6.286	857.51709	PI 36:4|PI 16:0_20:4	PI
6.113	857.52002	PI 36:4|PI 16:0_20:4	PI
10.438	858.56293	PE 44:8;O|PE 22:5_22:3;O	PE
7.053	858.57776	SHexCer 40:3;O2	SHexCer
12.925	858.6582	PC O-38:2|PC O-18:1_20:1	PC O-
12.553	858.65845	PC O-38:2|PC O-16:1_22:1	PC O-
11.069	858.66144	PC O-38:2|PC O-18:1_20:1	PC O-
6.558	859.53326	PI 36:3	PI
10.932	860.57947	PE 44:7;O|PE 22:4_22:3;O	PE
7.899	860.5918	SHexCer 40:2;O2	SHexCer
10.751	860.63947	PC 37:1|PC 16:0_21:1	PC
12.637	860.67554	PC O-38:1|PC O-18:0_20:1	PC O-
6.62	862.56091	PC 38:7|PC 16:1_22:6	PC
6.525	862.56152	PC 38:7|PC 16:1_22:6	PC
9.069	862.60925	SHexCer 40:1;O2	SHexCer
6.981	864.57672	PC 38:6|PC 18:2_20:4	PC
7.268	864.57703	PC 38:6|PC 16:0_22:6	PC
5.22	865.50244	PG 44:12|PG 22:6_22:6	PG
5.33	865.50256	PG 44:12|PG 22:6_22:6	PG
7.394	866.5451	PC 37:6;O|PC 22:5_15:1;O	PC
7.819	866.59351	PC 38:5|PC 18:1_20:4	PC
8.063	866.59375	PC 38:5|PC 16:0_22:5	PC
5.545	867.51996	PG 44:11|PG 22:5_22:6	PG
5.688	867.52002	PG 44:11|PG 22:5_22:6	PG
8.286	868.60767	PC 38:4|PC 16:0_22:4	PC
8.865	868.60797	PC 38:4|PC 18:0_20:4	PC
8.42	868.60797	PC 38:4|PC 16:0_22:4	PC
6.116	869.53461	PG 44:10|PG 22:5_22:5	PG
5.866	869.53461	PG 44:10|PG 22:5_22:5	PG
10.018	869.6748	SM 42:3;O2	SM
7.676	870.52686	PE 44:10;O2|PE 22:6_22:4;O2	PE
9.328	870.62335	PC 38:3|PC 18:0_20:3	PC
9.926	870.62378	PC 38:3|PC 18:0_20:3	PC
6.711	871.5351	PI 37:4|PI 17:0_20:4	PI
6.328	871.55078	PG 44:9|PG 22:4_22:5	PG
9.816	872.5943	PC O-40:9|PC O-18:5_22:4	PC O-
10.496	872.64001	PC 38:2|PC 18:1_20:1	PC
10.246	872.64062	PC 38:2|PC 18:1_20:1	PC
9.665	874.55963	PE 44:8;O2|PE 22:5_22:3;O2	PE
8.327	874.58118	SHexCer 40:3;O3	SHexCer
11.57	874.65479	PC 38:1|PC 18:0_20:1	PC
11.821	874.65491	PC 38:1|PC 20:0_18:1	PC
7.858	876.58655	SHexCer 40:2;O3	SHexCer
8.075	876.61389	PC O-40:7|PC O-18:1_22:6	PC O-
9.048	876.61456	PC O-40:7|PC O-18:1_22:6	PC O-
9.782	876.62396	SHexCer 41:1;O2	SHexCer
13.32	876.66809	PC 38:0|PC 16:0_22:0	PC
5.696	878.49738	PS 44:12|PS 22:6_22:6	PS
7.815	878.59296	PC 39:6|PC 17:0_22:6	PC
9.215	878.63025	PC O-40:6|PC O-18:2_22:4	PC O-
6.205	880.51349	PS 44:11|PS 22:5_22:6	PS
10.574	880.64331	PC O-40:5|PC O-18:1_22:4	PC O-
10.228	880.6438	PC O-40:5|PC O-16:1_24:4	PC O-
6.07	881.51819	PI 38:6|PI 16:0_22:6	PI
6.357	882.53021	PS 44:10|PS 22:4_22:6	PS
9.066	882.62329	PC 39:4|PC 17:0_22:4	PC
9.586	882.62384	PC 39:4|PC 19:0_20:4	PC
10.743	882.66046	PC O-40:4|PC O-18:0_22:4	PC O-
10.354	882.66113	PC O-40:4|PC O-16:0_24:4	PC O-
6.441	883.5351	PI 38:5|PI 18:1_20:4	PI
10.882	883.69104	SM 43:3;O2	SM
6.908	885.54974	PI 38:4|PI 18:0_20:4	PI
7.183	885.54987	PI 38:4|PI 18:0_20:4	PI
8.113	886.61017	SHexCer 42:3;O2	SHexCer
11.037	886.65405	PC 39:2|PC 18:1_21:1	PC
7.518	887.56549	PI 38:3|PI 18:0_20:3	PI
6.852	888.57562	PC 40:8|PC 20:4_20:4	PC
6.7	888.57562	PC 40:8|PC 18:2_22:6	PC
9.417	888.62573	SHexCer 42:2;O2	SHexCer
9.051	888.62592	SHexCer 42:2;O2	SHexCer
12.383	888.66962	PC 39:1|PC 16:0_23:1	PC
12.771	888.66992	PC 39:1|PC 21:0_18:1	PC
14.201	888.70801	PC O-40:1|PC O-16:0_24:1	PC O-
7.472	890.59186	PC 40:7|PC 18:1_22:6	PC
10.53	890.64191	SHexCer 42:1;O2	SHexCer
7.956	892.60815	PC 40:6|PC 20:2_20:4	PC
8.274	892.60846	PC 40:6|PC 18:1_22:5	PC
8.444	892.60858	PC 40:6|PC 18:0_22:6	PC
10.968	892.65588	SHexCer 42:0;O2	SHexCer
8.807	894.62213	PC 40:5|PC 18:0_22:5	PC
9.399	894.62231	PC 40:5|PC 18:0_22:5	PC
8.998	894.62262	PC 40:5|PC 20:1_20:4	PC
9.811	896.63995	PC 40:4|PC 18:0_22:4	PC
10.374	896.64032	PC 40:4|PC 20:0_20:4	PC
9.469	896.64044	PC 40:4|PC 16:0_24:4	PC
11.783	897.70776	SM 44:3;O2	SM
10.568	898.65485	PC 40:3|PC 18:0_22:3	PC
14.259	899.68152	MGDG 40:1|MGDG 16:0_24:1	MGDG
13.774	899.69281	SM 43:3;O2	SM
12.277	900.6709	PC 40:2|PC 22:0_18:2	PC
11.888	900.67096	PC 40:2|PC 18:1_22:1	PC
9.722	902.63818	SHexCer 43:2;O2	SHexCer
13.279	902.68652	PC 40:1|PC 16:0_24:1	PC
13.64	902.68658	PC 40:1|PC 22:0_18:1	PC
9.134	904.6189	SHexCer 42:2;O3	SHexCer
5.79	905.5191	PI 40:8|PI 20:4_20:4	PI
6.203	907.5351	PI 40:7|PI 18:1_22:6	PI
6.063	907.53522	PI 40:7|PI 20:3_20:4	PI
6.891	909.55121	PI 40:6|PI 18:0_22:6	PI
6.59	912.57666	PC 38:6;O3|PC 20:4_18:2;O3	PC
7.902	913.58063	PI 40:4|PI 18:0_22:4	PI
9.243	914.61249	SHexCer 43:4;O3	SHexCer
7.566	916.60651	PC 42:8|PC 20:4_22:4	PC
10.453	916.65576	SHexCer 44:2;O2	SHexCer
14.322	916.70221	PC 41:1|PC 23:0_18:1	PC
8.567	918.62335	PC 42:7|PC 20:1_22:6	PC
9.429	918.63318	SHexCer 43:2;O3	SHexCer
9.859	920.64008	PC 42:6|PC 20:0_22:6	PC
9.535	920.64008	PC 42:6|PC 20:1_22:5	PC
10.443	922.65369	PC 42:5|PC 22:1_20:4	PC
9.728	922.65637	PC 42:5|PC 18:1_24:4	PC
11.016	924.66998	PC 42:4|PC 18:0_24:4	PC
10.759	924.67029	PC 42:4|PC 16:0_26:4	PC
12.137	924.67035	PC 42:4|PC 22:0_20:4	PC
14.476	925.70111	MGDG 42:2|MGDG 18:1_24:1	MGDG
15.239	927.71454	MGDG 42:1|MGDG 16:0_26:1	MGDG
13.997	928.70337	PC 42:2|PC 24:0_18:2	PC
13.639	928.70355	PC 42:2|PC 18:1_24:1	PC
5.622	929.51929	PI 42:10|PI 20:4_22:6	PI
14.619	930.71643	PC 42:1|PC 16:0_26:1	PC
14.867	930.71667	PC 42:1|PC 24:0_18:1	PC
11.829	934.66699	SHexCer 44:1;O3	SHexCer
6.353	936.57745	PC 44:12|PC 22:6_22:6	PC
6.953	938.5921	PC 44:11|PC 22:5_22:6	PC
7.239	940.60602	PC 44:10|PC 22:4_22:6	PC
14.284	942.71643	PC 43:2|PC 18:1_25:1	PC
8.549	944.64056	PC 44:8|PC 20:4_24:4	PC
15.336	944.73395	PC 43:1|PC 25:0_18:1	PC
14.866	956.73389	PC 44:2|PC 18:1_26:1	PC
15.736	958.74707	PC 44:1|PC 26:0_18:1	PC
14.492	966.71857	PC 45:4|PC 25:0_20:4	PC
8.155	968.63788	PC 46:10|PC 24:4_22:6	PC
15.299	970.75049	PC 45:2|PC 18:1_27:1	PC
16.088	972.76184	PC 45:1|PC 27:0_18:1	PC
14.233	980.73346	PC 46:4|PC 18:2_28:2	PC
15	980.73389	PC 46:4|PC 26:0_20:4	PC
15.727	984.76221	PC 46:2|PC 18:1_28:1	PC
16.406	986.78015	PC 46:1|PC 28:0_18:1	PC
16.344	994.82172	PE 54:2|PE 20:1_34:1	PE
16.059	998.78027	PC 47:2|PC 18:1_29:1	PC
15.015	1006.74951	PC 48:5|PC 28:1_20:4	PC
15.815	1010.77936	PC 48:3|PC 18:1_30:2	PC
15.219	1011.76324	HBMP 52:2|HBMP 16:0_18:1_18:1	HBMP
16.375	1012.79401	PC 48:2|PC 18:1_30:1	PC
14.58	1033.74597	HBMP 54:5|HBMP 16:0_18:1_20:4	HBMP
15.179	1034.78015	PC 50:5|PC 16:0_34:5	PC
15.376	1060.79626	PC 52:6|PC 18:1_34:5	PC
15.931	1062.81055	PC 52:5|PC 16:0_36:5	PC
14.372	1070.79028	SHexCer 54:3;O3	SHexCer
15.306	1084.7959	PC 54:8|PC 20:4_34:4	PC
15.519	1086.81042	PC 54:7|PC 18:1_36:6	PC
16.776	1086.8916	AHexCer 60:4;O3|AHexCer (O-18:1)20:2;O2/22:1;O	AHexCer
16.01	1088.82678	PC 54:6|PC 18:1_36:5	PC
16.101	1088.8269	PC 54:6|PC 18:1_36:5	PC
17.127	1088.90759	AHexCer 60:3;O3|AHexCer (O-18:1)20:2;O2/22:0;O	AHexCer
16.542	1090.84009	PC 54:5|PC 18:1_36:4	PC
16.994	1092.85889	PC 54:4|PC 16:0_38:4	PC
17.314	1102.92432	AHexCer 61:3;O3|AHexCer (O-18:1)20:2;O2/23:0;O	AHexCer
14.993	1108.79675	PC 56:10|PC 34:4_22:6	PC
14.81	1108.79688	PC 56:10|PC 20:4_36:6	PC
15.527	1110.81238	PC 56:9|PC 20:4_36:5	PC
15.393	1110.81274	PC 56:9|PC 20:4_36:5	PC
16.001	1112.82581	PC 56:8|PC 20:4_36:4	PC
16.177	1114.84412	PC 56:7|PC 18:1_38:6	PC
17.061	1118.87549	PC 56:5|PC 18:1_38:4	PC
14.463	1132.79749	PC 58:12|PC 22:6_36:6	PC
15.234	1134.81165	PC 58:11|PC 36:5_22:6	PC
15.093	1134.81177	PC 58:11|PC 36:5_22:6	PC
15.741	1136.82715	PC 58:10|PC 36:4_22:6	PC
16.059	1138.84277	PC 58:9|PC 20:4_38:5	PC
16.564	1140.85901	PC 58:8|PC 20:4_38:4	PC
16.343	1140.85925	PC 58:8|PC 22:4_36:4	PC
16.718	1142.87207	PC 58:7|PC 18:1_40:6	PC
15.805	1162.84338	PC 60:11|PC 38:5_22:6	PC
16.218	1164.85779	PC 60:10|PC 20:4_40:6	PC
16.332	1164.8584	PC 60:10|PC 20:4_40:6	PC
6.646	1179.73755	GM3 36:1;O2	GM
15.974	1188.85864	PC 62:12|PC 22:6_40:6	PC
16.377	1190.87354	PC 62:11|PC 40:5_22:6	PC
16.387	1421.94714	CL 70:7|CL 16:1_18:1_16:1_20:4	CL
15.956	1443.93237	CL 72:10|CL 16:1_20:4_16:1_20:4	CL
16.424	1447.96667	CL 72:8|CL 16:1_18:1_18:2_20:4	CL
16.767	1449.98071	CL 72:7|CL 16:1_18:1_18:1_20:4	CL
15.993	1469.95215	CL 74:11|CL 16:1_20:4_18:2_20:4	CL
16.332	1471.96521	CL 74:10|CL 16:1_20:4_18:1_20:4	CL
16.608	1473.98206	CL 74:9|CL 16:0_20:4_18:1_20:4	CL
16.099	1495.96179	CL 76:12|CL 18:2_20:4_18:2_20:4	CL
16.368	1497.98035	CL 76:11|CL 18:1_20:4_18:2_20:4	CL
16.674	1499.99609	CL 76:10|CL 18:1_20:4_18:1_20:4	CL
15.909	1519.96021	CL 78:14|CL 18:2_20:3_20:4_20:5	CL
16.169	1521.97742	CL 78:13|CL 18:1_20:4_20:4_20:4	CL
16.677	1521.97742	CL 78:13|CL 40:6_38:7	CL
16.477	1523.99304	CL 78:12|CL 18:1_20:4_18:1_22:6	CL
15.497	1541.95142	CL 80:17|CL 16:1_22:6_20:4_22:6	CL
15.735	1543.9635	CL 80:16|CL 18:2_20:4_20:4_22:6	CL
16.063	1545.97937	CL 80:15|CL 18:1_20:4_20:4_22:6	CL
16.288	1547.99194	CL 80:14|CL 18:1_22:6_18:1_22:6	CL
15.537	1567.96667	CL 82:18|CL 20:4_20:4_20:4_22:6	CL
15.887	1569.97791	CL 82:17|CL 18:1_22:6_20:4_22:6	CL
16.285	1569.97791	CL 82:17|CL 42:8_40:9	CL
15.328	1591.96118	CL 84:20|CL 20:4_22:6_20:4_22:6	CL
16.008	1595.9978	CL 84:18|CL 18:1_22:6_22:5_22:6	CL
4.521	316.24744	CAR 10:0	CAR
4.388	344.27902	CAR 12:0	CAR
4.314	358.29495	CAR 13:0	CAR
4.328	356.27887	CAR 13:1	CAR
4.29	372.30902	CAR 14:0	CAR
4.29	370.29364	CAR 14:1	CAR
4.249	386.32486	CAR 15:0	CAR
4.253	384.30917	CAR 15:1	CAR
4.272	382.29318	CAR 15:2	CAR
4.21	400.341	CAR 16:0	CAR
4.226	398.32626	CAR 16:1	CAR
4.271	392.27512	CAR 16:4	CAR
4.18	414.35687	CAR 17:0	CAR
4.19	412.34009	CAR 17:1	CAR
4.155	426.35733	CAR 18:1	CAR
4.188	424.34137	CAR 18:2	CAR
3.014	422.32397	CAR 18:3	CAR
4.081	440.37259	CAR 19:1	CAR
4.114	452.37106	CAR 20:2	CAR
4.11	450.35699	CAR 20:3	CAR
4.101	448.34106	CAR 20:4	CAR
4.168	446.3226	CAR 20:5	CAR
4.03	482.41855	CAR 22:1	CAR
4.055	480.40213	CAR 22:2	CAR
4.065	478.38693	CAR 22:3	CAR
4.082	476.37292	CAR 22:4	CAR
4.023	504.40228	CAR 24:4	CAR
5.503	232.15436	CAR 4:0	CAR
5.321	246.16928	CAR 5:0	CAR
5.131	260.18488	CAR 6:0	CAR
4.725	288.21631	CAR 8:0	CAR
5.378	482.32257	LPC 15:0/0:0	LPC
5.285	532.33521	LPC 17:0	LPC
5.258	508.3374	LPC 17:1	LPC
4.253	438.29602	LPE P-16:1	LPE O-
6.027	146.10847	NAE 5:0	NAE
5.567	160.12675	NAE 6:0	NAE
7.685	188.1741	NAE 8:0	NAE
3.942	508.30164	PE 19:1	PE
4.411	599.31818	LPI 18:0	LPI
4.309	619.28723	LPI 20:4	LPI
4.784	524.29987	LPS 18:0	LPS
4.739	568.26587	LPS 22:6	LPS
