# Supplementary material for: Postmortem Stability Analysis of Lipids and Polar Metabolites in Human, Rat, and Mouse Brains
Source: Biomolecules. 2025 Sep 5;15(9):1288. doi: 10.3390/biom15091288 (PMC12467850; doi:10.3390/biom15091288)
Supplement: Supplementary file 1 [file biomolecules-15-01288-s001.zip › Table_S3.csv]

Average Rt(min)	Average Mz	Metabolite name	Ontology
5.848	90.04893	Alanine	Aminoacid
5.35	104.06351	GABA	Organic acid
4.847	104.09997	Choline	Quaternary ammonium compound
2.407	110.02732	Hypotaurine	Amine
6.452	112.07934	Histamine	Azole
1.609	113.02672	Uracil	Diazine
3.266	114.05836	Creatinine	Other
5.856	115.04229	5,6-Dihydrouracil	Diazine
5.338	116.06245	Proline	Aminoacid
5.595	118.0778	Valine	Aminoacid
5.277	120.0568	Threonine	Aminoacid
1.411	123.04666	Niacinamide	Vitamine
4.501	126.01309	Taurine	Other
4.768	126.06834	5-Methylcytosine	Diazine
6.335	126.09363	1-Methylhistamine	Azole
5.813	130.04077	5-Oxoproline	Aminoacid
7.384	130.07689	DL-Pipecolinic acid	Aminoacid
5.334	131.11978	N-Acetylputrescine	Amine
5.85	132.06738	beta-Guanidinopropionic acid	Guanidine
4.761	132.09224	Leucine	Aminoacid
6.265	134.03531	Aspartic acid	Aminoacid
2.875	136.05215	Adenine	Imidazopyrimidine
5.082	137.06131	1-Methylnicotinamide	Pyridines
5.656	138.04507	Trigonelline	Other
4.476	146.05081	3-Formylindole	Indole
4.03	146.10863	Acetylcholine	Quaternary ammonium compound
7.348	147.10393	Lysine	Aminoacid
4.897	150.05083	Methionine	Aminoacid
6.562	152.06273	Guanine	Guanidine
1.799	153.03293	Oxypurinol	Imidazopyrimidine
7.853	156.07056	Histidine	Aminoacid
3.633	160.06908	3-Acetylindole	Indole
4.984	162.06941	2-Aminoadipic acid	Aminoacid
6.281	162.1058	Carnitine	Other
4.901	165.04956	2-Coumaric acid	Organic acid
1.698	168.06021	Pyridoxal	Vitamine
7.133	175.11537	Arginine	Aminoacid
4.934	176.05168	N-Acetyl-DL-aspartic acid	Aminoacid
3.585	177.09857	Serotonin	Indole
4.901	182.07901	Tyrosine	Aminoacid
8.822	184.0713	Phosphocholine	Quaternary ammonium compound
6.004	204.12271	O-Acetyl-L-carnitine	Quaternary ammonium compound
4.473	205.09686	Tryptophan	Aminoacid
2.31	220.11784	Pantothenic acid	Vitamine
7.278	223.07384	L(+)-Cystathionine	Aminoacid
7.232	241.03113	Cystine	Aminoacid
3.518	244.09178	Cytidine	Pyrimidine Nucleosides
1.62	245.08214	Uridine	Pyrimidine Nucleosides
7.547	258.10989	sn-Glycero-3-phosphocholine	Quaternary ammonium compound
6.399	265.11108	Thiamine	Vitamine
2.678	269.08728	Inosine	Purine Nucleosides
7.856	277.13858	Saccharopine	Aminoacid
3.368	284.0983	Guanosine	Purine Nucleosides
1.533	298.09616	5'-S-Methylthioadenosine	Purine Nucleosides
1.089	300.28918	DErySphingosine	Other
7.554	324.05856	Cytidine 5'-monophosphate	Pyrimidine Nucleotide
6.079	348.06967	Adenosine 3'-monophosphate	Purine Nucleotide
5.991	364.06451	Guanosine 5'-monophosphate	Purine Nucleotide
2.61	377.14441	(-)-Riboflavin	Vitamine
6.097	385.12692	S-Adenosyl-L-homocysteine	Other
9.186	489.1124	Cytidine 5'-diphosphocholine	Quaternary ammonium compound
1.485	103.03825	2-Hydroxyisobutyric acid	Organic acid
5.386	104.03368	Serine	Aminoacid
6.206	115.00208	Maleic acid	Organic acid
1.906	117.01772	Succinic acid	Organic acid
2.261	130.04956	5-Aminolevulinic acid	Organic acid
5.846	130.06078	Creatine	Aminoacid
1.607	131.03372	Glutaric acid	Organic acid
5.627	131.04532	Asparagine	Aminoacid
6.177	131.08134	2-Hydroxyisocaproic acid	Organic acid
6.411	132.02861	Aspartate	Aminoacid
7.259	140.0105	O-Phosphoethanolamine	Glycerophospho compound
5.712	145.06062	Glutamine	Aminoacid
5.873	146.04388	Glutamic acid	Aminoacid
5.362	147.02812	(-)-Citramalic acid	Organic acid
2.303	156.06523	N-Tigloylglycine	Aminoacid
4.606	164.07053	Phenylalanine	Aminoacid
7.682	168.07698	3-Methylhistidine	Aminoacid
5.621	171.00536	rac-Glycerol 3-phosphoate	Glycerophospho compound
6.183	174.08762	Citrulline	Aminoacid
3.104	176.03772	N-Formyl-L-Methionine	Aminoacid
3.299	181.0708	Mannitol	Sugar
4.986	188.05556	N-Acetyl-DL-glutamic acid	Aminoacid
6.159	191.019	Citric acid	Organic acid
5.561	193.03389	Glucuronic acid	Sugar Acids
6.225	195.05019	Gluconic acid	Sugar Acids
5.19	201.12337	Sebacic acid	Organic acid
0.815	212.00114	3-Indoxyl sulfate	Indole
7.557	225.0988	Carnosine	Other
5.573	229.01181	Ribose 5-phosphate	Monosaccharide
7.567	239.12801	Homocarnosine	Peptide
5.601	253.05615	Chrysin	Other
6.48	258.03796	Glucosamine-6-phosphate	Monosaccharide
5.747	259.02167	Glucose 6-phosphate	Monosaccharide
5.722	261.03784	Sorbitol 6-phosphate	Monosaccharide
2.163	283.06784	Xanthosine	Purine Nucleotide
5.503	323.02844	Uridine 5'-monophosphate	Pyrimidine Nucleotide
5.802	347.039	Inosine-5'-monophosphate	Purine Nucleotide
5.98	565.04797	UDP-D-glucose	Nucleotide sugar
6.18	606.0719	Uridine 5'-diphospho-N-acetylglucosamine	Nucleotide sugar
6.313	308.09033	Glutathione	Peptide
5.628	259.02167	Mannose 6-phosphate	Monosaccharide
5.982	565.04504	Uridine diphosphate glucose	Nucleotide sugar
6.326	275.08823	gamma-Glutamyl-L-glutamic Acid	Peptide
