# Supplementary material for: Postmortem Stability Analysis of Lipids and Polar Metabolites in Human, Rat, and Mouse Brains
Source: Biomolecules. 2025 Sep 5;15(9):1288. doi: 10.3390/biom15091288 (PMC12467850; doi:10.3390/biom15091288)
Supplement: Supplementary file 1 [file biomolecules-15-01288-s001.zip › Table_S4_Bonferroni_Lipids.csv]

	Mouse_Lipid	Mouse_p-value	Mouse_Peasons's Coef	Mouse_Class	Mouse_Bonferroni_p-value_correction	Mouse_Stability	Rat_Lipid	Rat_p-value	Rat_Peasons's Coef	Rat_Class	Rat_Bonferroni_p-value_correction	Rat_Stability	Human_Lipid	Human_p-value	Human_Peasons's Coef	Human_Class	Human_Bonferroni_p-value_correction	Human_Stability
2	NAE 16:0	0	0.80086	NAE	0	NO	NAE 16:0	0	0.71379	NAE	0	NO	NAE 16:0	0.49934	-0.10997	NAE	1	YES
3	NAE 18:1	0	0.91743	NAE	0	NO	NAE 18:1	0	0.75987	NAE	0	NO	NAE 18:1	0.64044	-0.07616	NAE	1	YES
4	NAE 20:4	0	0.96577	NAE	0	NO	NAE 20:4	0	0.79405	NAE	0	NO	NAE 20:4	0.41466	0.13261	NAE	1	YES
5	ST 27:2;O	0.26837	0.17927	ST	1	YES	ST 27:2;O	0.69931	0.0614	ST	1	YES	ST 27:2;O	0.29652	0.16923	ST	1	YES
6	ST 27:1;O	0.1074	-0.25841	ST	1	YES	ST 27:1;O	0.22877	-0.18974	ST	1	YES	ST 27:1;O	0.57089	-0.09235	ST	1	YES
7	NAE 24:1	0.00197	0.47458	NAE	1	YES	NAE 24:1	2e-05	0.61403	NAE	0.01748	NO	NAE 24:1	0.24198	-0.18932	NAE	1	YES
8	NAE 25:1	0.00255	0.46427	NAE	1	YES	NAE 25:1	0.00014	0.55451	NAE	0.12236	YES	NAE 25:1	0.23829	-0.19079	NAE	1	YES
9	NAE 25:0	0.00214	0.47138	NAE	1	YES	NAE 25:0	0.00116	0.48402	NAE	1	YES	NAE 25:0	0.19779	-0.20799	NAE	1	YES
10	CAR 18:0	0.76667	0.04843	CAR	1	YES	CAR 18:0	0.0219	-0.35287	CAR	1	YES	CAR 18:0	0.12489	0.24669	CAR	1	YES
11	LPE O-16:1	3e-05	0.61037	LPE O-	0.02622	NO	LPE O-16:1	0.01897	0.36063	LPE O-	1	YES	LPE O-16:1	0.12379	0.24739	LPE O-	1	YES
12	NAE 26:1	0.11726	0.25164	NAE	1	YES	NAE 26:1	0.00021	0.54177	NAE	0.18354	YES	NAE 26:1	0.22667	-0.1955	NAE	1	YES
13	CAR 20:1	1e-05	-0.64244	CAR	0.00874	NO	CAR 20:1	0.00092	-0.49264	CAR	0.80408	YES	CAR 20:1	0.04128	0.32417	CAR	1	YES
14	CAR 20:0	0.08207	0.27829	CAR	1	YES	CAR 20:0	0.01373	-0.37746	CAR	1	YES	CAR 20:0	0.07368	0.28593	CAR	1	YES
15	LPE O-18:2	0.00039	0.53333	LPE O-	0.34086	YES	LPE O-18:2	0.00825	0.40235	LPE O-	1	YES	LPE O-18:2	0.5491	-0.0976	LPE O-	1	YES
16	LPE O-18:1	0	0.70925	LPE O-	0	NO	LPE O-18:1	0.01366	0.37771	LPE O-	1	YES	LPE O-18:1	0.08525	0.27556	LPE O-	1	YES
17	NAE 28:1	0.90252	-0.02	NAE	1	YES	NAE 28:1	0.31841	-0.15775	NAE	1	YES	NAE 28:1	0.09183	-0.27014	NAE	1	YES
18	CAR 22:6	0	0.8489	CAR	0	NO	CAR 22:6	0	0.87388	CAR	0	NO	CAR 22:6	0.48484	0.1137	CAR	1	YES
19	CAR 22:0	0.84983	-0.03091	CAR	1	YES	CAR 22:0	0.43174	0.1246	CAR	1	YES	CAR 22:0	0.20234	0.20594	CAR	1	YES
20	LPC 16:1/0:0	0	0.91513	LPC	0	NO	LPC 16:1/0:0	0	0.86184	LPC	0	NO	LPC 16:1/0:0	0.4783	0.11539	LPC	1	YES
21	LPC 16:1	0	0.76	LPC	0	NO	LPC 16:1	0.06069	0.2919	LPC	1	YES	LPC 16:1	0.82117	0.0369	LPC	1	YES
22	LPC 16:0/0:0	0	0.89544	LPC	0	NO	LPC 16:0/0:0	0	0.81652	LPC	0	NO	LPC 16:0/0:0	0.0878	0.27342	LPC	1	YES
23	LPC 16:0	0	0.7684	LPC	0	NO	LPC 16:0	0.01616	0.36906	LPC	1	YES	LPC 16:0	0.13603	0.23986	LPC	1	YES
24	CAR 24:2	0.09889	-0.26464	CAR	1	YES	CAR 24:2	0.52089	-0.10187	CAR	1	YES	CAR 24:2	0.03701	0.33091	CAR	1	YES
25	LPC 17:0/0:0	0	0.89996	LPC	0	NO	LPC 17:0/0:0	0	0.84277	LPC	0	NO	LPC 17:0/0:0	0.07701	0.28282	LPC	1	YES
26	CAR 24:1	0.08346	0.27709	CAR	1	YES	CAR 24:1	0.28862	0.16764	CAR	1	YES	CAR 24:1	0.01556	0.38007	CAR	1	YES
27	LPC 18:1	0	0.89452	LPC	0	NO	LPC 18:1	0.04385	0.3126	LPC	1	YES	LPC 18:1	0.25754	0.18331	LPC	1	YES
28	LPC 18:1/0:0	0	0.97063	LPC	0	NO	LPC 18:1/0:0	0	0.91574	LPC	0	NO	LPC 18:1/0:0	0.01321	0.38859	LPC	1	YES
29	LPC 18:0/0:0	0	0.84346	LPC	0	NO	LPC 18:0/0:0	0	0.73541	LPC	0	NO	LPC 18:0/0:0	0.02319	0.35831	LPC	1	YES
30	Cer 35:1;O2|Cer 17:1;O2/18:0	0.00142	0.48751	Cer	1	YES	Cer 35:1;O2|Cer 17:1;O2/18:0	2e-05	0.61195	Cer	0.01748	NO	Cer 35:1;O2|Cer 17:1;O2/18:0	0.14158	0.23661	Cer	1	YES
31	LPC 20:4	0	0.83254	LPC	0	NO	LPC 20:4	0.47585	0.11308	LPC	1	YES	LPC 20:4	0.92391	0.0156	LPC	1	YES
32	LPC 20:3	0	0.88145	LPC	0	NO	LPC 20:3	0.00152	0.47397	LPC	1	YES	LPC 20:3	0.43028	0.12826	LPC	1	YES
33	Cer 36:2;O2|Cer 18:2;O2/18:0	2e-05	0.61577	Cer	0.01748	NO	Cer 36:2;O2|Cer 18:2;O2/18:0	0.00943	0.39602	Cer	1	YES	Cer 36:2;O2|Cer 18:2;O2/18:0	0.1246	0.24688	Cer	1	YES
34	LPC 20:2/0:0	0	0.9543	LPC	0	NO	LPC 20:2/0:0	0	0.86829	LPC	0	NO	LPC 20:2/0:0	0.07427	0.28538	LPC	1	YES
35	LPC 20:2	3e-05	0.60933	LPC	0.02622	NO	LPC 20:2	0.00832	0.40196	LPC	1	YES	LPC 20:2	0.15611	0.22851	LPC	1	YES
36	Cer 36:1;O2|Cer 18:1;O2/18:0	0.02782	0.3479	Cer	1	YES	Cer 36:1;O2|Cer 18:1;O2/18:0	0.00424	0.43238	Cer	1	YES	Cer 36:1;O2|Cer 18:1;O2/18:0	0.33502	0.15645	Cer	1	YES
37	LPC 20:0/0:0	2e-05	0.61545	LPC	0.01748	NO	LPC 20:0/0:0	0.03575	0.32495	LPC	1	YES	LPC 20:0/0:0	0.17407	0.21924	LPC	1	YES
38	Cer 37:1;O2|Cer 18:1;O2/19:0	0.84187	-0.03257	Cer	1	YES	Cer 37:1;O2|Cer 18:1;O2/19:0	0.00096	0.49119	Cer	0.83904	YES	Cer 37:1;O2|Cer 18:1;O2/19:0	0.55105	0.09712	Cer	1	YES
39	LPC 22:6/0:0	0	0.89676	LPC	0	NO	LPC 22:6/0:0	0.0018	0.46755	LPC	1	YES	LPC 22:6/0:0	0.70298	0.0622	LPC	1	YES
40	LPC 22:5	0	0.85337	LPC	0	NO	LPC 22:5	1e-05	0.62214	LPC	0.00874	NO	LPC 22:5	0.34268	0.15402	LPC	1	YES
41	LPC 22:5	0	0.67854	LPC	0	NO	LPC 22:5	0.08521	0.26879	LPC	1	YES	LPC 22:5	0.57184	0.09212	LPC	1	YES
42	LPC 22:4	0	0.91984	LPC	0	NO	LPC 22:4	0.03913	0.31955	LPC	1	YES	LPC 22:4	0.37621	0.14374	LPC	1	YES
43	Cer 38:2;O2|Cer 20:2;O2/18:0	0.00294	0.45831	Cer	1	YES	Cer 38:2;O2|Cer 20:2;O2/18:0	0.01473	0.37385	Cer	1	YES	Cer 38:2;O2|Cer 20:2;O2/18:0	0.09342	0.26888	Cer	1	YES
44	Cer 38:1;O2|Cer 20:1;O2/18:0	0.0344	-0.33536	Cer	1	YES	Cer 38:1;O2|Cer 20:1;O2/18:0	0.10665	0.25253	Cer	1	YES	Cer 38:1;O2|Cer 20:1;O2/18:0	0.27996	0.17506	Cer	1	YES
45	Cer 38:0;O2|Cer 20:0;O2/18:0	0.86199	-0.02838	Cer	1	YES	Cer 38:0;O2|Cer 20:0;O2/18:0	0.43792	0.12295	Cer	1	YES	Cer 38:0;O2|Cer 20:0;O2/18:0	0.38836	0.14016	Cer	1	YES
46	Cer 38:0;O2|Cer 18:0;O2/20:0	0.66624	-0.07034	Cer	1	YES	Cer 38:0;O2|Cer 18:0;O2/20:0	0.2784	0.17118	Cer	1	YES	Cer 38:0;O2|Cer 18:0;O2/20:0	0.12292	0.24795	Cer	1	YES
47	LPC 22:0/0:0	0.09226	0.26979	LPC	1	YES	LPC 22:0/0:0	0.21806	0.1941	LPC	1	YES	LPC 22:0/0:0	0.44112	0.12529	LPC	1	YES
48	LPC 23:0/0:0	0.08071	0.27949	LPC	1	YES	LPC 23:0/0:0	0.49823	-0.10745	LPC	1	YES	LPC 23:0/0:0	0.02177	-0.36185	LPC	1	YES
49	Cer 39:3;O3|Cer 18:1;O2/21:2;O	0.72138	-0.05818	Cer	1	YES	Cer 39:3;O3|Cer 18:1;O2/21:2;O	0.03157	0.33226	Cer	1	YES	Cer 39:3;O3|Cer 18:1;O2/21:2;O	0.40481	0.13541	Cer	1	YES
50	Cer 40:2;O2|Cer 18:2;O2/22:0	0.00027	0.546	Cer	0.23598	YES	Cer 40:2;O2|Cer 18:2;O2/22:0	0.00623	0.41539	Cer	1	YES	Cer 40:2;O2|Cer 18:2;O2/22:0	0.21472	0.20053	Cer	1	YES
51	Cer 40:2;O2|Cer 18:1;O2/22:1	4e-05	0.60105	Cer	0.03496	NO	Cer 40:2;O2|Cer 18:1;O2/22:1	0	0.73939	Cer	0	NO	Cer 40:2;O2|Cer 18:1;O2/22:1	0.35287	-0.15083	Cer	1	YES
52	Cer 40:1;O2|Cer 18:1;O2/22:0	0.78162	-0.04524	Cer	1	YES	Cer 40:1;O2|Cer 18:1;O2/22:0	0.16779	0.21684	Cer	1	YES	Cer 40:1;O2|Cer 18:1;O2/22:0	0.67749	-0.06783	Cer	1	YES
53	LPC 24:1/0:0	0.02756	0.34846	LPC	1	YES	LPC 24:1/0:0	0.00059	0.5082	LPC	0.51566	YES	LPC 24:1/0:0	0.35164	-0.15122	LPC	1	YES
54	LPC 24:0/0:0	0.99612	-0.00079	LPC	1	YES	LPC 24:0/0:0	0.03563	-0.32515	LPC	1	YES	LPC 24:0/0:0	0.24358	-0.1887	LPC	1	YES
55	DG 34:2|DG 16:0_18:2	0.59851	0.08582	DG	1	YES	DG 34:2|DG 16:0_18:2	0.00024	0.53807	DG	0.20976	YES	DG 34:2|DG 16:0_18:2	0.93242	-0.01385	DG	1	YES
56	DG 34:1|DG 16:0_18:1	3e-05	0.6114	DG	0.02622	NO	DG 34:1|DG 16:0_18:1	0	0.67791	DG	0	NO	DG 34:1|DG 16:0_18:1	0.35175	-0.15118	DG	1	YES
57	Cer 41:2;O2|Cer 18:1;O2/23:1	0.0013	0.49083	Cer	1	YES	Cer 41:2;O2|Cer 18:1;O2/23:1	0	0.71048	Cer	0	NO	Cer 41:2;O2|Cer 18:1;O2/23:1	0.21331	-0.20113	Cer	1	YES
58	Cer 41:2;O2|Cer 18:1;O2/23:1	0.47396	0.11653	Cer	1	YES	Cer 41:2;O2|Cer 18:1;O2/23:1	0.02235	0.35176	Cer	1	YES	Cer 41:2;O2|Cer 18:1;O2/23:1	0.02528	-0.35343	Cer	1	YES
59	Cer 41:1;O2|Cer 18:1;O2/23:0	0.04437	-0.31965	Cer	1	YES	Cer 41:1;O2|Cer 18:1;O2/23:0	0.73395	-0.05404	Cer	1	YES	Cer 41:1;O2|Cer 18:1;O2/23:0	0.27951	-0.17522	Cer	1	YES
60	Cer 42:3;O2|Cer 18:1;O2/24:2	0	0.77554	Cer	0	NO	Cer 42:3;O2|Cer 18:1;O2/24:2	0.00128	0.48041	Cer	1	YES	Cer 42:3;O2|Cer 18:1;O2/24:2	0.48416	-0.11387	Cer	1	YES
61	Cer 42:2;O2|Cer 18:2;O2/24:0	0.00037	0.53521	Cer	0.32338	YES	Cer 42:2;O2|Cer 18:2;O2/24:0	0.00305	0.44628	Cer	1	YES	Cer 42:2;O2|Cer 18:2;O2/24:0	0.5075	-0.1079	Cer	1	YES
62	Cer 42:2;O2|Cer 18:1;O2/24:1	0	0.68751	Cer	0	NO	Cer 42:2;O2|Cer 18:1;O2/24:1	0	0.69671	Cer	0	NO	Cer 42:2;O2|Cer 18:1;O2/24:1	0.14376	-0.23535	Cer	1	YES
63	Cer 42:1;O2|Cer 18:1;O2/24:0	0.51291	-0.10654	Cer	1	YES	Cer 42:1;O2|Cer 18:1;O2/24:0	0.57761	0.08843	Cer	1	YES	Cer 42:1;O2|Cer 18:1;O2/24:0	0.22512	-0.19615	Cer	1	YES
64	DG 36:4|DG 16:0_20:4	0.00247	0.46547	DG	1	YES	DG 36:4|DG 16:0_20:4	0.01576	0.37036	DG	1	YES	DG 36:4|DG 16:0_20:4	0.33686	-0.15586	DG	1	YES
65	LPC 26:0/0:0	0.01661	-0.37659	LPC	1	YES	LPC 26:0/0:0	0.35761	-0.14558	LPC	1	YES	LPC 26:0/0:0	0.18753	-0.21273	LPC	1	YES
66	DG 36:3|DG 18:1_18:2	0.00034	-0.5382	DG	0.29716	YES	DG 36:3|DG 18:1_18:2	0.90333	-0.01932	DG	1	YES	DG 36:3|DG 18:1_18:2	0.33235	-0.1573	DG	1	YES
67	DG 36:2|DG 18:1_18:1	0.00016	0.56247	DG	0.13984	YES	DG 36:2|DG 18:1_18:1	0	0.77611	DG	0	NO	DG 36:2|DG 18:1_18:1	0.931	0.01414	DG	1	YES
68	DG 36:1|DG 18:0_18:1	0.87014	-0.02669	DG	1	YES	DG 36:1|DG 18:0_18:1	7e-04	0.50225	DG	0.6118	YES	DG 36:1|DG 18:0_18:1	0.18025	-0.21621	DG	1	YES
69	Cer 42:3;O3|Cer 18:2;O2/24:1;O	0.45579	0.12133	Cer	1	YES	Cer 42:3;O3|Cer 18:2;O2/24:1;O	0.1231	0.24167	Cer	1	YES	Cer 42:3;O3|Cer 18:2;O2/24:1;O	0.00276	-0.46101	Cer	1	YES
70	Cer 43:2;O2|Cer 18:1;O2/25:1	0.68002	0.06727	Cer	1	YES	Cer 43:2;O2|Cer 18:1;O2/25:1	0.03233	0.33087	Cer	1	YES	Cer 43:2;O2|Cer 18:1;O2/25:1	0.11876	-0.25065	Cer	1	YES
71	Cer 43:2;O2|Cer 18:1;O2/25:1	0.64461	-0.07521	Cer	1	YES	Cer 43:2;O2|Cer 18:1;O2/25:1	0.58225	0.08736	Cer	1	YES	Cer 43:2;O2|Cer 18:1;O2/25:1	0.24322	-0.18884	Cer	1	YES
72	Cer 42:3;O2|Cer 18:2;O2/24:1	0.63512	0.07737	Cer	1	YES	Cer 42:3;O2|Cer 18:2;O2/24:1	0.04644	-0.30903	Cer	1	YES	Cer 42:3;O2|Cer 18:2;O2/24:1	0.50932	-0.10744	Cer	1	YES
73	Cer 42:1;O3|Cer 18:1;O2/24:0;O	0.64083	-0.07607	Cer	1	YES	Cer 42:1;O3|Cer 18:1;O2/24:0;O	0.71191	-0.0587	Cer	1	YES	Cer 42:1;O3|Cer 18:1;O2/24:0;O	0.57456	-0.09147	Cer	1	YES
74	DG 38:6|DG 16:0_22:6	0.65489	0.07289	DG	1	YES	DG 38:6|DG 16:0_22:6	0	0.65706	DG	0	NO	DG 38:6|DG 16:0_22:6	0.39149	0.13924	DG	1	YES
75	Cer 44:2;O2|Cer 20:1;O2/24:1	0.18955	-0.21178	Cer	1	YES	Cer 44:2;O2|Cer 20:1;O2/24:1	0.68308	0.06489	Cer	1	YES	Cer 44:2;O2|Cer 20:1;O2/24:1	0.10996	-0.25661	Cer	1	YES
76	DG 38:5|DG 18:1_20:4	0	0.80564	DG	0	NO	DG 38:5|DG 18:1_20:4	0	0.7027	DG	0	NO	DG 38:5|DG 18:1_20:4	0.5438	-0.09889	DG	1	YES
77	Cer 43:2;O3|Cer 18:1;O2/25:1;O	0.79306	-0.04282	Cer	1	YES	Cer 43:2;O3|Cer 18:1;O2/25:1;O	0.39228	-0.13548	Cer	1	YES	Cer 43:2;O3|Cer 18:1;O2/25:1;O	0.59993	-0.08549	Cer	1	YES
78	Cer 44:1;O2|Cer 20:0;O2/24:1	0.05005	0.31194	Cer	1	YES	Cer 44:1;O2|Cer 20:0;O2/24:1	0.70605	0.05996	Cer	1	YES	Cer 44:1;O2|Cer 20:0;O2/24:1	0.1235	-0.24758	Cer	1	YES
79	LPC 28:1/0:0	0.84568	0.03177	LPC	1	YES	LPC 28:1/0:0	0.9545	0.00908	LPC	1	YES	LPC 28:1/0:0	0.27174	-0.17803	LPC	1	YES
80	DG 38:4|DG 18:1_20:3	0.00215	0.47108	DG	1	YES	DG 38:4|DG 18:1_20:3	2e-05	0.60804	DG	0.01748	NO	DG 38:4|DG 18:1_20:3	0.45253	-0.12221	DG	1	YES
81	DG 38:4|DG 16:0_22:4	0.00172	0.48	DG	1	YES	DG 38:4|DG 16:0_22:4	0	0.69767	DG	0	NO	DG 38:4|DG 16:0_22:4	0.22724	-0.19527	DG	1	YES
82	DG 38:4|DG 18:0_20:4	0.04319	0.32134	DG	1	YES	DG 38:4|DG 18:0_20:4	0.0098	0.39415	DG	1	YES	DG 38:4|DG 18:0_20:4	0.81054	-0.03913	DG	1	YES
83	DG 38:3|DG 18:0_20:3	0.02056	-0.36502	DG	1	YES	DG 38:3|DG 18:0_20:3	0.88402	-0.02321	DG	1	YES	DG 38:3|DG 18:0_20:3	0.22566	-0.19592	DG	1	YES
84	DG 38:3|DG 18:0_20:3	0.0132	-0.38864	DG	1	YES	DG 38:3|DG 18:0_20:3	9e-04	0.49357	DG	0.7866	YES	DG 38:3|DG 18:0_20:3	0.27136	-0.17817	DG	1	YES
85	DG 38:2|DG 18:0_20:2	0.08837	-0.27294	DG	1	YES	DG 38:2|DG 18:0_20:2	0.072	0.28047	DG	1	YES	DG 38:2|DG 18:0_20:2	0.16021	-0.22633	DG	1	YES
86	DG 38:2|DG 18:1_20:1	0.75079	0.05183	DG	1	YES	DG 38:2|DG 18:1_20:1	7e-05	0.57501	DG	0.06118	YES	DG 38:2|DG 18:1_20:1	0.15387	-0.22972	DG	1	YES
87	DG 38:1|DG 18:0_20:1	0.09364	-0.2687	DG	1	YES	DG 38:1|DG 18:0_20:1	0.10698	0.25229	DG	1	YES	DG 38:1|DG 18:0_20:1	0.09656	-0.26642	DG	1	YES
88	Cer 45:1;O2|Cer 20:0;O2/25:1	0.02874	-0.34602	Cer	1	YES	Cer 45:1;O2|Cer 20:0;O2/25:1	0.75426	-0.04977	Cer	1	YES	Cer 45:1;O2|Cer 20:0;O2/25:1	0.07513	-0.28456	Cer	1	YES
89	SM 32:1;O2	0.22653	-0.19556	SM	1	YES	SM 32:1;O2	0.51202	0.10404	SM	1	YES	SM 32:1;O2	0.95526	0.00916	SM	1	YES
90	DG 40:7|DG 18:1_22:6	0	0.89772	DG	0	NO	DG 40:7|DG 18:1_22:6	0	0.85338	DG	0	NO	DG 40:7|DG 18:1_22:6	0.06218	0.2976	DG	1	YES
91	DG 40:6|DG 18:0_22:6	0	0.88363	DG	0	NO	DG 40:6|DG 18:0_22:6	0	0.90238	DG	0	NO	DG 40:6|DG 18:0_22:6	0.05781	0.30248	DG	1	YES
92	DG 40:5|DG 20:1_20:4	0.00172	0.48015	DG	1	YES	DG 40:5|DG 20:1_20:4	0	0.81173	DG	0	NO	DG 40:5|DG 20:1_20:4	0.78144	-0.04528	DG	1	YES
93	DG 40:5|DG 18:1_22:4	2e-05	0.61547	DG	0.01748	NO	DG 40:5|DG 18:1_22:4	0	0.64839	DG	0	NO	DG 40:5|DG 18:1_22:4	0.05548	-0.30521	DG	1	YES
94	Cer 46:1;O2|Cer 20:0;O2/26:1	0.27882	-0.17546	Cer	1	YES	Cer 46:1;O2|Cer 20:0;O2/26:1	0.78988	0.04238	Cer	1	YES	Cer 46:1;O2|Cer 20:0;O2/26:1	0.06326	-0.29643	Cer	1	YES
95	SM 33:1;O2	0.08232	-0.27808	SM	1	YES	SM 33:1;O2	0.14803	-0.22713	SM	1	YES	SM 33:1;O2	0.19977	0.2071	SM	1	YES
96	PC O-30:1	0.3832	-0.14167	PC O-	1	YES	PC O-30:1	0.58549	-0.08661	PC O-	1	YES	PC O-30:1	0.75728	0.05043	PC O-	1	YES
97	DG 40:4|DG 18:0_22:4	0	0.67979	DG	0	NO	DG 40:4|DG 18:0_22:4	0	0.80099	DG	0	NO	DG 40:4|DG 18:0_22:4	0.24914	-0.18653	DG	1	YES
98	PC O-30:0	0.16384	-0.22443	PC O-	1	YES	PC O-30:0	0.07865	-0.2744	PC O-	1	YES	PC O-30:0	0.24855	0.18676	PC O-	1	YES
99	DG 40:3|DG 18:0_22:3	0.97355	0.00541	DG	1	YES	DG 40:3|DG 18:0_22:3	0.00101	0.48908	DG	0.88274	YES	DG 40:3|DG 18:0_22:3	0.19216	-0.21057	DG	1	YES
100	DG 40:2|DG 18:1_22:1	0.74371	-0.05335	DG	1	YES	DG 40:2|DG 18:1_22:1	0.00013	0.55688	DG	0.11362	YES	DG 40:2|DG 18:1_22:1	0.09771	-0.26554	DG	1	YES
101	DG 40:1|DG 22:0_18:1	0.27734	-0.176	DG	1	YES	DG 40:1|DG 22:0_18:1	0.09779	0.25891	DG	1	YES	DG 40:1|DG 22:0_18:1	0.05712	-0.30329	DG	1	YES
102	PE P-34:2|PE P-18:1_16:1	0.57391	0.09162	PE P-	1	YES	PE P-34:2|PE P-18:1_16:1	0.09586	0.26036	PE P-	1	YES	PE P-34:2|PE P-18:1_16:1	0.00206	-0.47292	PE P-	1	YES
103	SM 34:2;O2	0.04994	-0.31208	SM	1	YES	SM 34:2;O2	0.0287	-0.33776	SM	1	YES	SM 34:2;O2	0.49192	0.11187	SM	1	YES
104	PE P-34:1|PE P-16:0_18:1	0.183	-0.21488	PE P-	1	YES	PE P-34:1|PE P-16:0_18:1	0.26894	0.17454	PE P-	1	YES	PE P-34:1|PE P-16:0_18:1	0.11867	-0.25071	PE P-	1	YES
105	SM 34:1;O2	0.05648	-0.30403	SM	1	YES	SM 34:1;O2	0.10724	-0.25211	SM	1	YES	SM 34:1;O2	0.40017	0.13673	SM	1	YES
106	DG 42:10|DG 20:4_22:6	0	0.75387	DG	0	NO	DG 42:10|DG 20:4_22:6	0	0.6872	DG	0	NO	DG 42:10|DG 20:4_22:6	0.34686	0.1527	DG	1	YES
107	HexCer 36:2;O2|HexCer 18:2;O2/18:0	0.10844	0.25767	HexCer	1	YES	HexCer 36:2;O2|HexCer 18:2;O2/18:0	0.16794	0.21676	HexCer	1	YES	HexCer 36:2;O2|HexCer 18:2;O2/18:0	0.07582	-0.28392	HexCer	1	YES
108	HexCer 36:1;O2|HexCer 18:1;O2/18:0	0.1826	-0.21507	HexCer	1	YES	HexCer 36:1;O2|HexCer 18:1;O2/18:0	0.79274	-0.04179	HexCer	1	YES	HexCer 36:1;O2|HexCer 18:1;O2/18:0	0.1954	-0.20908	HexCer	1	YES
109	HexCer 36:1;O2|HexCer 18:1;O2/18:0	0.75354	-0.05124	HexCer	1	YES	HexCer 36:1;O2|HexCer 18:1;O2/18:0	0.07154	0.28091	HexCer	1	YES	HexCer 36:1;O2|HexCer 18:1;O2/18:0	0.22493	-0.19623	HexCer	1	YES
110	DG 41:1|DG 23:0_18:1	0.27287	-0.17762	DG	1	YES	DG 41:1|DG 23:0_18:1	0.14198	0.23048	DG	1	YES	DG 41:1|DG 23:0_18:1	0.53168	-0.10186	DG	1	YES
111	SM 35:1;O2	0.13808	-0.23865	SM	1	YES	SM 35:1;O2	0.08803	-0.26648	SM	1	YES	SM 35:1;O2	0.6182	0.08125	SM	1	YES
112	DG 42:4|DG 18:0_24:4	0.02013	0.36618	DG	1	YES	DG 42:4|DG 18:0_24:4	1e-05	0.62553	DG	0.00874	NO	DG 42:4|DG 18:0_24:4	0.15775	-0.22764	DG	1	YES
113	DG 42:2|DG 18:1_24:1	0.84035	-0.03289	DG	1	YES	DG 42:2|DG 18:1_24:1	0.00435	0.43125	DG	1	YES	DG 42:2|DG 18:1_24:1	0.09234	-0.26973	DG	1	YES
114	PE P-36:4|PE P-16:0_20:4	0.83736	-0.03351	PE P-	1	YES	PE P-36:4|PE P-16:0_20:4	0.89827	-0.02034	PE P-	1	YES	PE P-36:4|PE P-16:0_20:4	0.17309	0.21973	PE P-	1	YES
115	DG 42:1|DG 24:0_18:1	0.38485	-0.14119	DG	1	YES	DG 42:1|DG 24:0_18:1	0.05883	0.29395	DG	1	YES	DG 42:1|DG 24:0_18:1	0.61262	-0.08254	DG	1	YES
116	PE P-36:3|PE P-18:2_18:1	0.17752	-0.21754	PE P-	1	YES	PE P-36:3|PE P-18:2_18:1	0.93954	0.01207	PE P-	1	YES	PE P-36:3|PE P-18:2_18:1	0.01301	-0.3894	PE P-	1	YES
117	HexCer 36:1;O3|HexCer 18:1;O2/18:0;O	0.87619	-0.02544	HexCer	1	YES	HexCer 36:1;O3|HexCer 18:1;O2/18:0;O	0.89736	0.02052	HexCer	1	YES	HexCer 36:1;O3|HexCer 18:1;O2/18:0;O	0.42649	-0.12931	HexCer	1	YES
118	CoQ8	8e-05	0.58368	CoQ	0.06992	YES	CoQ8	0.93863	0.01225	CoQ	1	YES	CoQ8	0.49861	0.11016	CoQ	1	YES
119	PE P-36:2|PE P-18:1_18:1	0.58686	-0.08856	PE P-	1	YES	PE P-36:2|PE P-18:1_18:1	0.7649	0.04755	PE P-	1	YES	PE P-36:2|PE P-18:1_18:1	0.08724	-0.27389	PE P-	1	YES
120	SM 36:2;O2	0.32364	-0.16013	SM	1	YES	SM 36:2;O2	0.00863	-0.40022	SM	1	YES	SM 36:2;O2	0.03498	0.33434	SM	1	YES
121	SM 36:2;O2	0.52074	0.10458	SM	1	YES	SM 36:2;O2	0.46917	-0.11478	SM	1	YES	SM 36:2;O2	0.10487	0.26022	SM	1	YES
122	DG 44:12|DG 22:6_22:6	0.02714	0.34933	DG	1	YES	DG 44:12|DG 22:6_22:6	0.00043	0.51909	DG	0.37582	YES	DG 44:12|DG 22:6_22:6	0.94512	0.01124	DG	1	YES
123	PE P-36:1|PE P-18:0_18:1	0.39439	-0.1384	PE P-	1	YES	PE P-36:1|PE P-18:0_18:1	0.61142	0.0807	PE P-	1	YES	PE P-36:1|PE P-18:0_18:1	0.09211	-0.26991	PE P-	1	YES
124	SM 36:1;O2	0.1829	-0.21493	SM	1	YES	SM 36:1;O2	0.19059	-0.206	SM	1	YES	SM 36:1;O2	0.36507	0.14709	SM	1	YES
125	PC O-33:1	0.16178	0.22551	PC O-	1	YES	PC O-33:1	0.53914	0.09747	PC O-	1	YES	PC O-33:1	0.1874	-0.21279	PC O-	1	YES
126	PC O-33:0	0.33839	0.15538	PC O-	1	YES	PC O-33:0	0.50735	-0.10519	PC O-	1	YES	PC O-33:0	0.54228	-0.09926	PC O-	1	YES
127	PC O-33:0	0.04457	-0.31936	PC O-	1	YES	PC O-33:0	0.0628	-0.28965	PC O-	1	YES	PC O-33:0	0.03605	0.33251	PC O-	1	YES
128	PC 33:5	0.24736	-0.18722	PC	1	YES	PC 33:5	0.02799	-0.33919	PC	1	YES	PC 33:5	0.26842	0.17925	PC	1	YES
129	PE P-37:4|PE P-17:0_20:4	0.75083	-0.05182	PE P-	1	YES	PE P-37:4|PE P-17:0_20:4	0.91103	-0.01778	PE P-	1	YES	PE P-37:4|PE P-17:0_20:4	0.17759	0.21751	PE P-	1	YES
130	TG O-43:1|TG O-13:0_14:0_16:1	0.73114	0.05606	TG O-	1	YES	TG O-43:1|TG O-13:0_14:0_16:1	0.00042	0.51966	TG O-	0.36708	YES	TG O-43:1|TG O-13:0_14:0_16:1	0.85382	0.03008	TG O-	1	YES
131	PC O-34:4	0.1989	-0.20749	PC O-	1	YES	PC O-34:4	0.01649	-0.368	PC O-	1	YES	PC O-34:4	0.13222	0.24215	PC O-	1	YES
132	PC O-35:9	0.24668	-0.18748	PC O-	1	YES	PC O-35:9	0.04364	-0.31289	PC O-	1	YES	PC O-35:9	0.11029	0.25638	PC O-	1	YES
133	SM 37:1;O2	0.04596	-0.31741	SM	1	YES	SM 37:1;O2	0.30275	-0.16287	SM	1	YES	SM 37:1;O2	0.59189	0.08737	SM	1	YES
134	PC O-35:8	0.93405	0.01351	PC O-	1	YES	PC O-35:8	0.0335	-0.3288	PC O-	1	YES	PC O-35:8	0.58154	0.08981	PC O-	1	YES
135	DG 44:4|DG 24:0_20:4	0.01963	0.36757	DG	1	YES	DG 44:4|DG 24:0_20:4	0.00034	0.52662	DG	0.29716	YES	DG 44:4|DG 24:0_20:4	0.08854	-0.27281	DG	1	YES
136	PE P-38:6|PE P-18:2_20:4	0.01606	-0.37839	PE P-	1	YES	PE P-38:6|PE P-18:2_20:4	0.09451	-0.26138	PE P-	1	YES	PE P-38:6|PE P-18:2_20:4	0.34797	-0.15236	PE P-	1	YES
137	PE P-38:6|PE P-16:0_22:6	0.01468	-0.38311	PE P-	1	YES	PE P-38:6|PE P-16:0_22:6	0.93175	-0.01363	PE P-	1	YES	PE P-38:6|PE P-16:0_22:6	0.25032	0.18607	PE P-	1	YES
138	PC O-34:0	0.0716	-0.28793	PC O-	1	YES	PC O-34:0	0.02955	-0.33609	PC O-	1	YES	PC O-34:0	0.19431	0.20958	PC O-	1	YES
139	PE P-38:5|PE P-16:0_22:5	0.03316	-0.33755	PE P-	1	YES	PE P-38:5|PE P-16:0_22:5	0.03154	-0.33231	PE P-	1	YES	PE P-38:5|PE P-16:0_22:5	0.1643	-0.2242	PE P-	1	YES
140	PE P-38:5|PE P-18:1_20:4	0.98468	0.00313	PE P-	1	YES	PE P-38:5|PE P-18:1_20:4	0.19041	-0.20608	PE P-	1	YES	PE P-38:5|PE P-18:1_20:4	0.80589	0.04011	PE P-	1	YES
141	DG 44:2|DG 18:1_26:1	0.66776	-0.07	DG	1	YES	DG 44:2|DG 18:1_26:1	0.03077	0.33374	DG	1	YES	DG 44:2|DG 18:1_26:1	0.06825	-0.29124	DG	1	YES
142	PE P-38:4|PE P-16:1_22:3	0.60417	-0.0845	PE P-	1	YES	PE P-38:4|PE P-16:1_22:3	0.41306	0.12968	PE P-	1	YES	PE P-38:4|PE P-16:1_22:3	0.01168	-0.3949	PE P-	1	YES
143	PE P-38:4|PE P-18:0_20:4	0.74871	-0.05227	PE P-	1	YES	PE P-38:4|PE P-18:0_20:4	0.87819	-0.02438	PE P-	1	YES	PE P-38:4|PE P-18:0_20:4	0.15773	0.22765	PE P-	1	YES
144	PE P-38:4|PE P-16:0_22:4	0.57446	-0.09149	PE P-	1	YES	PE P-38:4|PE P-16:0_22:4	0.00657	-0.41294	PE P-	1	YES	PE P-38:4|PE P-16:0_22:4	0.43958	-0.12571	PE P-	1	YES
145	PE P-38:4|PE P-18:1_20:3	0.35642	-0.14974	PE P-	1	YES	PE P-38:4|PE P-18:1_20:3	0.14331	-0.22973	PE P-	1	YES	PE P-38:4|PE P-18:1_20:3	0.10579	-0.25956	PE P-	1	YES
146	DG 45:10	0.28283	-0.17403	DG	1	YES	DG 45:10	0.10315	-0.25499	DG	1	YES	DG 45:10	0.99548	0.00092	DG	1	YES
147	SM 38:4;O2	0.05543	-0.30527	SM	1	YES	SM 38:4;O2	0.00798	-0.40394	SM	1	YES	SM 38:4;O2	0.55181	0.09694	SM	1	YES
148	PE P-38:3|PE P-18:1_20:2	0.73698	-0.0548	PE P-	1	YES	PE P-38:3|PE P-18:1_20:2	0.87975	-0.02407	PE P-	1	YES	PE P-38:3|PE P-18:1_20:2	0.07476	0.28491	PE P-	1	YES
149	PE P-38:3|PE P-18:1_20:2	0.47537	-0.11616	PE P-	1	YES	PE P-38:3|PE P-18:1_20:2	0.07743	-0.27548	PE P-	1	YES	PE P-38:3|PE P-18:1_20:2	0.63525	0.07734	PE P-	1	YES
150	PE P-38:3|PE P-16:0_22:3	0.24008	0.19008	PE P-	1	YES	PE P-38:3|PE P-16:0_22:3	0.86172	0.02771	PE P-	1	YES	PE P-38:3|PE P-16:0_22:3	0.11511	-0.25308	PE P-	1	YES
151	PE P-38:2|PE P-18:1_20:1	0.45765	-0.12083	PE P-	1	YES	PE P-38:2|PE P-18:1_20:1	0.04677	0.30859	PE P-	1	YES	PE P-38:2|PE P-18:1_20:1	0.10405	-0.26082	PE P-	1	YES
152	HexCer 38:1;O2|HexCer 18:1;O2/20:0	0.09828	-0.26511	HexCer	1	YES	HexCer 38:1;O2|HexCer 18:1;O2/20:0	0.64418	0.07339	HexCer	1	YES	HexCer 38:1;O2|HexCer 18:1;O2/20:0	0.43194	-0.1278	HexCer	1	YES
153	SM 38:2;O2	0.62851	-0.07888	SM	1	YES	SM 38:2;O2	0.00506	-0.42464	SM	1	YES	SM 38:2;O2	0.05873	0.30143	SM	1	YES
154	PC O-35:2	0.67918	0.06746	PC O-	1	YES	PC O-35:2	0.52717	-0.10035	PC O-	1	YES	PC O-35:2	0.24012	-0.19006	PC O-	1	YES
155	SM 38:1;O2	0.09389	-0.2685	SM	1	YES	SM 38:1;O2	0.18676	-0.20775	SM	1	YES	SM 38:1;O2	0.42489	0.12975	SM	1	YES
156	PE 38:8	0.06887	-0.29062	PE	1	YES	PE 38:8	0.93305	-0.01337	PE	1	YES	PE 38:8	0.261	0.18201	PE	1	YES
157	PC O-35:1	0.67984	-0.06731	PC O-	1	YES	PC O-35:1	0.03039	0.33446	PC O-	1	YES	PC O-35:1	0.07209	-0.28746	PC O-	1	YES
158	PC O-35:0	0.18645	-0.21324	PC O-	1	YES	PC O-35:0	0.06128	0.29126	PC O-	1	YES	PC O-35:0	0.22102	-0.19786	PC O-	1	YES
159	SM 39:6;O2	0.37848	0.14307	SM	1	YES	SM 39:6;O2	0.46116	0.11685	SM	1	YES	SM 39:6;O2	0.13693	-0.23932	SM	1	YES
160	HexCer 40:2;O2|HexCer 18:1;O2/22:1	0.77867	0.04587	HexCer	1	YES	HexCer 40:2;O2|HexCer 18:1;O2/22:1	0.02633	0.34265	HexCer	1	YES	HexCer 40:2;O2|HexCer 18:1;O2/22:1	0.07058	-0.28893	HexCer	1	YES
161	PC 35:5	0.84423	-0.03208	PC	1	YES	PC 35:5	0.00109	-0.48659	PC	0.95266	YES	PC 35:5	0.44165	0.12514	PC	1	YES
162	PE P-39:4|PE P-17:0_22:4	0.21204	-0.20168	PE P-	1	YES	PE P-39:4|PE P-17:0_22:4	0.05824	-0.2946	PE P-	1	YES	PE P-39:4|PE P-17:0_22:4	0.31994	-0.16134	PE P-	1	YES
163	DG 46:10	0.6788	-0.06754	DG	1	YES	DG 46:10	0.00642	-0.41399	DG	1	YES	DG 46:10	0.11227	0.25501	DG	1	YES
164	DG 46:9	0.23457	-0.19228	DG	1	YES	DG 46:9	0.027	-0.34122	DG	1	YES	DG 46:9	0.46593	0.11864	DG	1	YES
165	PC O-37:9	0.36303	-0.14772	PC O-	1	YES	PC O-37:9	0.23829	-0.18598	PC O-	1	YES	PC O-37:9	0.3238	-0.16007	PC O-	1	YES
166	PC O-37:9	0.25459	-0.18443	PC O-	1	YES	PC O-37:9	0.16815	-0.21666	PC O-	1	YES	PC O-37:9	0.70989	0.06069	PC O-	1	YES
167	PC O-37:9	0.36103	-0.14832	PC O-	1	YES	PC O-37:9	0.77111	0.04626	PC O-	1	YES	PC O-37:9	0.34032	-0.15476	PC O-	1	YES
168	PC O-37:8	0.52121	-0.10446	PC O-	1	YES	PC O-37:8	0.30108	-0.16342	PC O-	1	YES	PC O-37:8	0.86861	-0.02701	PC O-	1	YES
169	PC O-37:8	0.95231	-0.00977	PC O-	1	YES	PC O-37:8	0.21745	-0.19435	PC O-	1	YES	PC O-37:8	0.23162	0.19348	PC O-	1	YES
170	PC O-37:8	0.76223	-0.04937	PC O-	1	YES	PC O-37:8	0.88321	-0.02337	PC O-	1	YES	PC O-37:8	0.24433	0.1884	PC O-	1	YES
171	PE P-40:6|PE P-18:1_22:5	0.84484	-0.03195	PE P-	1	YES	PE P-40:6|PE P-18:1_22:5	0.71457	0.05814	PE P-	1	YES	PE P-40:6|PE P-18:1_22:5	0.81403	-0.0384	PE P-	1	YES
172	PE P-40:6|PE P-18:3_22:3	0.11943	-0.25021	PE P-	1	YES	PE P-40:6|PE P-18:3_22:3	0.87857	-0.02431	PE P-	1	YES	PE P-40:6|PE P-18:3_22:3	0.23127	0.19362	PE P-	1	YES
173	PE P-40:6|PE P-18:0_22:6	0.00921	-0.40667	PE P-	1	YES	PE P-40:6|PE P-18:0_22:6	0.92404	-0.01517	PE P-	1	YES	PE P-40:6|PE P-18:0_22:6	0.31115	0.16426	PE P-	1	YES
174	PE P-40:5|PE P-18:1_22:4	0.55587	-0.09595	PE P-	1	YES	PE P-40:5|PE P-18:1_22:4	0.80083	0.04012	PE P-	1	YES	PE P-40:5|PE P-18:1_22:4	0.16985	-0.22136	PE P-	1	YES
175	PE P-40:5|PE P-18:0_22:5	0.37113	-0.14527	PE P-	1	YES	PE P-40:5|PE P-18:0_22:5	0.78267	0.04387	PE P-	1	YES	PE P-40:5|PE P-18:0_22:5	0.34234	0.15412	PE P-	1	YES
176	PE P-40:4|PE P-16:0_24:4	0.39819	-0.1373	PE P-	1	YES	PE P-40:4|PE P-16:0_24:4	0.08356	-0.27017	PE P-	1	YES	PE P-40:4|PE P-16:0_24:4	0.10714	-0.2586	PE P-	1	YES
177	PE P-40:4|PE P-18:0_22:4	0.86651	0.02744	PE P-	1	YES	PE P-40:4|PE P-18:0_22:4	0.3867	-0.13707	PE P-	1	YES	PE P-40:4|PE P-18:0_22:4	0.24566	0.18788	PE P-	1	YES
178	HexCer 40:2;O3|HexCer 18:2;O2/22:0;O	0.3846	0.14126	HexCer	1	YES	HexCer 40:2;O3|HexCer 18:2;O2/22:0;O	0.00836	-0.40173	HexCer	1	YES	HexCer 40:2;O3|HexCer 18:2;O2/22:0;O	0.20963	-0.20273	HexCer	1	YES
179	HexCer 40:2;O2|HexCer 18:1;O2/22:1	0.85708	-0.0294	HexCer	1	YES	HexCer 40:2;O2|HexCer 18:1;O2/22:1	0.89987	0.02002	HexCer	1	YES	HexCer 40:2;O2|HexCer 18:1;O2/22:1	0.81677	-0.03782	HexCer	1	YES
180	HexCer 40:2;O2|HexCer 18:2;O2/22:0	0.74675	-0.0527	HexCer	1	YES	HexCer 40:2;O2|HexCer 18:2;O2/22:0	0.17423	0.21368	HexCer	1	YES	HexCer 40:2;O2|HexCer 18:2;O2/22:0	0.04359	-0.32076	HexCer	1	YES
181	HexCer 40:1;O2|HexCer 18:1;O2/22:0	0.19885	-0.20751	HexCer	1	YES	HexCer 40:1;O2|HexCer 18:1;O2/22:0	0.77233	0.04601	HexCer	1	YES	HexCer 40:1;O2|HexCer 18:1;O2/22:0	0.42816	-0.12884	HexCer	1	YES
182	SM 40:2;O2	0.62269	-0.08022	SM	1	YES	SM 40:2;O2	0.94023	-0.01193	SM	1	YES	SM 40:2;O2	0.09549	0.26725	SM	1	YES
183	PE 40:9	3e-05	-0.61025	PE	0.02622	NO	PE 40:9	0.03361	-0.32861	PE	1	YES	PE 40:9	0.31581	0.1627	PE	1	YES
184	SM 40:1;O2	0.02156	-0.36239	SM	1	YES	SM 40:1;O2	0.26619	-0.17553	SM	1	YES	SM 40:1;O2	0.82359	0.03639	SM	1	YES
185	PC O-38:8	0.27958	0.17519	PC O-	1	YES	PC O-38:8	0.94198	-0.01158	PC O-	1	YES	PC O-38:8	0.00268	0.46221	PC O-	1	YES
186	PC 37:7	0.57717	-0.09085	PC	1	YES	PC 37:7	0.16369	-0.2189	PC	1	YES	PC 37:7	0.28503	0.17325	PC	1	YES
187	PC 36:0	0.03156	-0.34049	PC	1	YES	PC 36:0	0.05547	-0.29777	PC	1	YES	PC 36:0	0.13699	0.23929	PC	1	YES
188	HexCer 42:2;O2|HexCer 18:1;O2/24:1	0.75013	0.05197	HexCer	1	YES	HexCer 42:2;O2|HexCer 18:1;O2/24:1	0.0894	0.26538	HexCer	1	YES	HexCer 42:2;O2|HexCer 18:1;O2/24:1	0.18314	-0.21482	HexCer	1	YES
189	HexCer 42:2;O2|HexCer 18:1;O2/24:1	0.80556	-0.04018	HexCer	1	YES	HexCer 42:2;O2|HexCer 18:1;O2/24:1	0.23982	0.18539	HexCer	1	YES	HexCer 42:2;O2|HexCer 18:1;O2/24:1	0.04789	-0.31479	HexCer	1	YES
190	PC 37:5	0.27013	0.17862	PC	1	YES	PC 37:5	0.39928	0.13351	PC	1	YES	PC 37:5	0.31683	0.16237	PC	1	YES
191	HexCer 41:2;O3|HexCer 18:1;O2/23:1;O	0.91288	0.01786	HexCer	1	YES	HexCer 41:2;O3|HexCer 18:1;O2/23:1;O	0.76046	0.04848	HexCer	1	YES	HexCer 41:2;O3|HexCer 18:1;O2/23:1;O	0.02744	-0.3487	HexCer	1	YES
192	HexCer 41:2;O3|HexCer 18:2;O2/23:0;O	0.22846	0.19477	HexCer	1	YES	HexCer 41:2;O3|HexCer 18:2;O2/23:0;O	0.22915	-0.18959	HexCer	1	YES	HexCer 41:2;O3|HexCer 18:2;O2/23:0;O	0.38455	-0.14128	HexCer	1	YES
193	HexCer 42:1;O2|HexCer 18:1;O2/24:0	0.31576	-0.16272	HexCer	1	YES	HexCer 42:1;O2|HexCer 18:1;O2/24:0	0.24317	-0.1841	HexCer	1	YES	HexCer 42:1;O2|HexCer 18:1;O2/24:0	0.42041	-0.131	HexCer	1	YES
194	CoQ9	0.00591	0.42766	CoQ	1	YES	CoQ9	0.28741	0.16805	CoQ	1	YES	CoQ9	0.28355	0.17378	CoQ	1	YES
195	PC 37:4	0.00539	-0.43189	PC	1	YES	PC 37:4	2e-05	-0.60179	PC	0.01748	NO	PC 37:4	0.87874	-0.02491	PC	1	YES
196	PC 37:4	0.03133	-0.34094	PC	1	YES	PC 37:4	1e-05	-0.6314	PC	0.00874	NO	PC 37:4	0.14895	0.23243	PC	1	YES
197	HexCer 40:3;O3|HexCer 18:2;O2/22:1;O	0.02442	0.35539	HexCer	1	YES	HexCer 40:3;O3|HexCer 18:2;O2/22:1;O	0.07135	0.28109	HexCer	1	YES	HexCer 40:3;O3|HexCer 18:2;O2/22:1;O	0.43473	-0.12703	HexCer	1	YES
198	HexCer 41:2;O2|HexCer 18:1;O2/23:1	0.80103	-0.04113	HexCer	1	YES	HexCer 41:2;O2|HexCer 18:1;O2/23:1	0.79309	-0.04171	HexCer	1	YES	HexCer 41:2;O2|HexCer 18:1;O2/23:1	0.72939	-0.05644	HexCer	1	YES
199	SM 41:2;O2	0.0389	-0.32786	SM	1	YES	SM 41:2;O2	0.73286	-0.05427	SM	1	YES	SM 41:2;O2	0.07938	-0.28067	SM	1	YES
200	PC O-39:9	0.57719	-0.09085	PC O-	1	YES	PC O-39:9	0.12538	-0.24026	PC O-	1	YES	PC O-39:9	0.21291	0.20131	PC O-	1	YES
201	PC O-39:9	0.61225	-0.08262	PC O-	1	YES	PC O-39:9	0.2789	-0.17101	PC O-	1	YES	PC O-39:9	0.33935	-0.15507	PC O-	1	YES
202	PC O-39:9	0.40199	-0.13621	PC O-	1	YES	PC O-39:9	0.90099	-0.01979	PC O-	1	YES	PC O-39:9	0.18258	0.21509	PC O-	1	YES
203	PC O-39:8	0.71435	-0.05971	PC O-	1	YES	PC O-39:8	0.01614	-0.36913	PC O-	1	YES	PC O-39:8	0.24521	-0.18805	PC O-	1	YES
204	PC O-39:8	0.58737	0.08844	PC O-	1	YES	PC O-39:8	0.14995	-0.22609	PC O-	1	YES	PC O-39:8	0.26377	0.18097	PC O-	1	YES
205	PC O-39:7	0.4832	0.11412	PC O-	1	YES	PC O-39:7	0.17572	-0.21296	PC O-	1	YES	PC O-39:7	0.15765	0.22769	PC O-	1	YES
206	HexCer 43:3;O2|HexCer 18:2;O2/25:1	0.91807	0.0168	HexCer	1	YES	HexCer 43:3;O2|HexCer 18:2;O2/25:1	0.13212	0.23618	HexCer	1	YES	HexCer 43:3;O2|HexCer 18:2;O2/25:1	0.02163	-0.36221	HexCer	1	YES
207	DG 49:12	0.90404	0.01969	DG	1	YES	DG 49:12	0.43892	0.12268	DG	1	YES	DG 49:12	0.07831	-0.28164	DG	1	YES
208	HexCer 42:3;O3|HexCer 18:1;O2/24:2;O	0.38239	-0.14191	HexCer	1	YES	HexCer 42:3;O3|HexCer 18:1;O2/24:2;O	0.07202	0.28045	HexCer	1	YES	HexCer 42:3;O3|HexCer 18:1;O2/24:2;O	0.08395	-0.27667	HexCer	1	YES
209	HexCer 43:2;O2|HexCer 18:2;O2/25:0	0.87934	0.02479	HexCer	1	YES	HexCer 43:2;O2|HexCer 18:2;O2/25:0	0.73566	-0.05368	HexCer	1	YES	HexCer 43:2;O2|HexCer 18:2;O2/25:0	0.29217	-0.17074	HexCer	1	YES
210	HexCer 42:2;O3|HexCer 18:1;O2/24:1;O	0.95717	-0.00877	HexCer	1	YES	HexCer 42:2;O3|HexCer 18:1;O2/24:1;O	0.60141	0.08297	HexCer	1	YES	HexCer 42:2;O3|HexCer 18:1;O2/24:1;O	0.11069	-0.2561	HexCer	1	YES
211	DG 49:10	0.63199	-0.07809	DG	1	YES	DG 49:10	0.69429	0.06247	DG	1	YES	DG 49:10	0.0585	0.3017	DG	1	YES
212	HexCer 42:1;O2|HexCer 18:0;O2/24:1	0.95174	0.00988	HexCer	1	YES	HexCer 42:1;O2|HexCer 18:0;O2/24:1	0.07032	0.28207	HexCer	1	YES	HexCer 42:1;O2|HexCer 18:0;O2/24:1	0.05614	-0.30443	HexCer	1	YES
213	SM 42:2;O2	0.01679	-0.37604	SM	1	YES	SM 42:2;O2	0.9157	0.01684	SM	1	YES	SM 42:2;O2	0.10752	-0.25833	SM	1	YES
214	SM 42:1;O2	0.02308	-0.35858	SM	1	YES	SM 42:1;O2	0.56991	-0.09022	SM	1	YES	SM 42:1;O2	0.72677	-0.05701	SM	1	YES
215	PC 39:7	0.24502	-0.18813	PC	1	YES	PC 39:7	0.00407	-0.43414	PC	1	YES	PC 39:7	0.45723	0.12095	PC	1	YES
216	PC 39:7	0.11563	-0.25273	PC	1	YES	PC 39:7	0.00093	-0.49235	PC	0.81282	YES	PC 39:7	0.22866	0.19469	PC	1	YES
217	HexCer 43:2;O2|HexCer 18:1;O2/25:1	0.39759	-0.13748	HexCer	1	YES	HexCer 43:2;O2|HexCer 18:1;O2/25:1	0.5958	0.08425	HexCer	1	YES	HexCer 43:2;O2|HexCer 18:1;O2/25:1	0.2532	-0.18496	HexCer	1	YES
218	HexCer 42:2;O3|HexCer 18:2;O2/24:0;O	0.86038	0.02872	HexCer	1	YES	HexCer 42:2;O3|HexCer 18:2;O2/24:0;O	0.06345	-0.28897	HexCer	1	YES	HexCer 42:2;O3|HexCer 18:2;O2/24:0;O	0.48392	-0.11393	HexCer	1	YES
219	SM 43:2;O2	0.03215	-0.33941	SM	1	YES	SM 43:2;O2	0.41658	-0.12871	SM	1	YES	SM 43:2;O2	0.31954	-0.16147	SM	1	YES
220	PC O-40:2	0.99743	0.00053	PC O-	1	YES	PC O-40:2	0.57033	-0.09012	PC O-	1	YES	PC O-40:2	0.55705	-0.09567	PC O-	1	YES
221	CE 30:5	0.04477	0.31907	CE	1	YES	CE 30:5	0.23849	-0.18591	CE	1	YES	CE 30:5	0.8588	-0.02904	CE	1	YES
222	DG 51:14	0.16849	-0.22205	DG	1	YES	DG 51:14	0.92545	-0.01489	DG	1	YES	DG 51:14	0.70531	0.06169	DG	1	YES
223	PC O-41:6	0.26796	0.17942	PC O-	1	YES	PC O-41:6	0.15108	-0.22548	PC O-	1	YES	PC O-41:6	0.7748	0.04669	PC O-	1	YES
224	HexCer 44:3;O2|HexCer 18:1;O2/26:2	0.69624	-0.06368	HexCer	1	YES	HexCer 44:3;O2|HexCer 18:1;O2/26:2	0.70653	0.05985	HexCer	1	YES	HexCer 44:3;O2|HexCer 18:1;O2/26:2	0.7048	-0.0618	HexCer	1	YES
225	HexCer 44:2;O2|HexCer 18:1;O2/26:1	0.26275	-0.18135	HexCer	1	YES	HexCer 44:2;O2|HexCer 18:1;O2/26:1	0.73109	0.05464	HexCer	1	YES	HexCer 44:2;O2|HexCer 18:1;O2/26:1	0.56025	-0.0949	HexCer	1	YES
226	SM 44:2;O2	0.0101	-0.40217	SM	1	YES	SM 44:2;O2	0.30806	-0.16111	SM	1	YES	SM 44:2;O2	0.51138	-0.10692	SM	1	YES
227	PC O-42:9	0.99138	-0.00177	PC O-	1	YES	PC O-42:9	0.00257	-0.45329	PC O-	1	YES	PC O-42:9	0.97424	-0.00527	PC O-	1	YES
228	TG 50:4|TG 16:1_16:1_18:2	0.00045	-0.5293	TG	0.3933	YES	TG 50:4|TG 16:1_16:1_18:2	0.12209	-0.2423	TG	1	YES	TG 50:4|TG 16:1_16:1_18:2	0.79115	0.04322	TG	1	YES
229	PC O-42:7	0.33702	-0.15581	PC O-	1	YES	PC O-42:7	0.08592	-0.2682	PC O-	1	YES	PC O-42:7	0.06821	-0.29128	PC O-	1	YES
230	PC O-42:6	0.5846	-0.08909	PC O-	1	YES	PC O-42:6	0.87214	-0.0256	PC O-	1	YES	PC O-42:6	0.18013	-0.21627	PC O-	1	YES
231	PC O-42:5	0.21706	-0.19953	PC O-	1	YES	PC O-42:5	0.33875	-0.15133	PC O-	1	YES	PC O-42:5	0.419	-0.13139	PC O-	1	YES
232	DG 52:10	0.34947	-0.15189	DG	1	YES	DG 52:10	0.86384	-0.02728	DG	1	YES	DG 52:10	0.32637	-0.15924	DG	1	YES
233	PC 42:9	0.65628	0.07258	PC	1	YES	PC 42:9	0.00024	0.53743	PC	0.20976	YES	PC 42:9	0.15175	0.23088	PC	1	YES
234	PC 41:2	0.21581	-0.20006	PC	1	YES	PC 41:2	0.00582	0.4184	PC	1	YES	PC 41:2	0.33544	-0.15632	PC	1	YES
235	BMP 42:10|BMP 20:4_22:6	4e-05	-0.60495	BMP	0.03496	NO	BMP 42:10|BMP 20:4_22:6	0.00232	-0.4574	BMP	1	YES	BMP 42:10|BMP 20:4_22:6	0.14848	0.23269	BMP	1	YES
236	BMP 42:9|BMP 20:4_22:5	0.00109	-0.49764	BMP	0.95266	YES	BMP 42:9|BMP 20:4_22:5	0.88295	-0.02342	BMP	1	YES	BMP 42:9|BMP 20:4_22:5	0.26266	0.18138	BMP	1	YES
237	CoQ10	0.23772	0.19102	CoQ	1	YES	CoQ10	0.22014	-0.19324	CoQ	1	YES	CoQ10	0.34988	0.15176	CoQ	1	YES
238	PC 42:3	0.7693	-0.04786	PC	1	YES	PC 42:3	0.59973	0.08335	PC	1	YES	PC 42:3	0.29363	-0.17023	PC	1	YES
239	TG 52:5|TG 16:0_16:1_20:4	0	0.71221	TG	0	NO	TG 52:5|TG 16:0_16:1_20:4	0.07675	0.27609	TG	1	YES	TG 52:5|TG 16:0_16:1_20:4	0.99937	-0.00013	TG	1	YES
240	TG 52:5|TG 16:0_18:2_18:3	0.00401	-0.44502	TG	1	YES	TG 52:5|TG 16:0_18:2_18:3	0.07533	-0.27738	TG	1	YES	TG 52:5|TG 16:0_18:2_18:3	0.85036	-0.0308	TG	1	YES
241	TG 52:4|TG 16:0_16:0_20:4	0.06773	0.29177	TG	1	YES	TG 52:4|TG 16:0_16:0_20:4	0.15593	-0.2229	TG	1	YES	TG 52:4|TG 16:0_16:0_20:4	0.50559	0.10839	TG	1	YES
242	TG 52:3|TG 16:0_18:1_18:2	0.00434	-0.44153	TG	1	YES	TG 52:3|TG 16:0_18:1_18:2	0.16676	-0.21735	TG	1	YES	TG 52:3|TG 16:0_18:1_18:2	0.64845	0.07434	TG	1	YES
243	BMP 44:12|BMP 22:6_22:6	0.4301	-0.12831	BMP	1	YES	BMP 44:12|BMP 22:6_22:6	0.00367	-0.43862	BMP	1	YES	BMP 44:12|BMP 22:6_22:6	0.26074	0.18211	BMP	1	YES
244	BMP 44:11|BMP 22:5_22:6	2e-05	-0.61515	BMP	0.01748	NO	BMP 44:11|BMP 22:5_22:6	0.00259	-0.45303	BMP	1	YES	BMP 44:11|BMP 22:5_22:6	0.27846	0.17559	BMP	1	YES
245	PC 44:7	0.54504	-0.09858	PC	1	YES	PC 44:7	0.19099	0.20582	PC	1	YES	PC 44:7	0.61938	0.08098	PC	1	YES
246	PC 44:5	0.44807	-0.1234	PC	1	YES	PC 44:5	0.00288	0.44875	PC	1	YES	PC 44:5	0.04127	-0.32419	PC	1	YES
247	PC 44:5	0.66979	-0.06955	PC	1	YES	PC 44:5	0.0296	-0.336	PC	1	YES	PC 44:5	0.27812	-0.17572	PC	1	YES
248	PC 44:4	0.1486	-0.23262	PC	1	YES	PC 44:4	0.20673	0.19887	PC	1	YES	PC 44:4	0.11505	-0.25312	PC	1	YES
249	TG 54:7|TG 16:0_16:1_22:6	0.02189	0.36156	TG	1	YES	TG 54:7|TG 16:0_16:1_22:6	0.06068	0.29192	TG	1	YES	TG 54:7|TG 16:0_16:1_22:6	0.46958	0.11767	TG	1	YES
250	PC 44:3	0.20564	-0.20448	PC	1	YES	PC 44:3	0.48236	-0.11142	PC	1	YES	PC 44:3	0.58715	-0.08849	PC	1	YES
251	TG 54:6|TG 16:0_18:2_20:4	0.24026	0.19001	TG	1	YES	TG 54:6|TG 16:0_18:2_20:4	0.23525	-0.18717	TG	1	YES	TG 54:6|TG 16:0_18:2_20:4	0.25096	0.18583	TG	1	YES
252	TG 54:5|TG 18:1_18:2_18:2	0	0.80952	TG	0	NO	TG 54:5|TG 18:1_18:2_18:2	0.00265	0.45202	TG	1	YES	TG 54:5|TG 18:1_18:2_18:2	0.87513	0.02566	TG	1	YES
253	TG O-56:6|TG O-16:1_18:0_22:5	0.01833	0.37129	TG O-	1	YES	TG O-56:6|TG O-16:1_18:0_22:5	0.55374	0.09401	TG O-	1	YES	TG O-56:6|TG O-16:1_18:0_22:5	0.25885	0.18282	TG O-	1	YES
254	PC O-47:8	0.71724	0.05909	PC O-	1	YES	PC O-47:8	0.88142	-0.02373	PC O-	1	YES	PC O-47:8	0.45924	0.12041	PC O-	1	YES
255	PC 46:5	0.05583	-0.3048	PC	1	YES	PC 46:5	0.28411	0.16919	PC	1	YES	PC 46:5	0.0988	-0.26471	PC	1	YES
256	TG 56:8|TG 16:0_18:2_22:6	0	0.81855	TG	0	NO	TG 56:8|TG 16:0_18:2_22:6	0	0.65582	TG	0	NO	TG 56:8|TG 16:0_18:2_22:6	0.60356	0.08464	TG	1	YES
257	TG 56:7|TG 16:0_18:1_22:6	0.00015	0.56491	TG	0.1311	YES	TG 56:7|TG 16:0_18:1_22:6	0.07471	0.27795	TG	1	YES	TG 56:7|TG 16:0_18:1_22:6	0.38949	0.13983	TG	1	YES
258	TG 56:6|TG 16:0_18:1_22:5	0.02169	0.36205	TG	1	YES	TG 56:6|TG 16:0_18:1_22:5	0.57727	-0.08851	TG	1	YES	TG 56:6|TG 16:0_18:1_22:5	0.13593	0.23992	TG	1	YES
259	TG 56:5|TG 16:0_18:1_22:4	0	0.78523	TG	0	NO	TG 56:5|TG 16:0_18:1_22:4	3e-05	0.59576	TG	0.02622	NO	TG 56:5|TG 16:0_18:1_22:4	0.91011	0.01843	TG	1	YES
260	PC O-48:8	0.35069	0.15151	PC O-	1	YES	PC O-48:8	0.91991	-0.016	PC O-	1	YES	PC O-48:8	0.21198	0.20171	PC O-	1	YES
261	TG 56:4|TG 18:0_18:0_20:4	2e-04	0.55531	TG	0.1748	YES	TG 56:4|TG 18:0_18:0_20:4	0.27886	0.17102	TG	1	YES	TG 56:4|TG 18:0_18:0_20:4	0.10081	0.26321	TG	1	YES
262	TG 58:9|TG 18:1_18:2_22:6	0	0.88478	TG	0	NO	TG 58:9|TG 18:1_18:2_22:6	0	0.79468	TG	0	NO	TG 58:9|TG 18:1_18:2_22:6	0.92922	0.0145	TG	1	YES
263	TG 58:8|TG 18:1_18:1_22:6	0	0.84648	TG	0	NO	TG 58:8|TG 18:1_18:1_22:6	0.00024	0.5384	TG	0.20976	YES	TG 58:8|TG 18:1_18:1_22:6	0.26901	0.17903	TG	1	YES
264	TG 58:8|TG 18:1_18:1_22:6	0	0.85637	TG	0	NO	TG 58:8|TG 18:1_18:1_22:6	0	0.70584	TG	0	NO	TG 58:8|TG 18:1_18:1_22:6	0.65547	0.07276	TG	1	YES
265	TG 58:7|TG 18:0_18:1_22:6	0	0.84959	TG	0	NO	TG 58:7|TG 18:0_18:1_22:6	1e-05	0.63106	TG	0.00874	NO	TG 58:7|TG 18:0_18:1_22:6	0.19101	0.2111	TG	1	YES
266	TG 58:6|TG 18:1_18:1_22:4	0	0.73436	TG	0	NO	TG 58:6|TG 18:1_18:1_22:4	0.00273	0.45086	TG	1	YES	TG 58:6|TG 18:1_18:1_22:4	0.06702	0.2925	TG	1	YES
267	TG 60:12|TG 20:4_20:4_20:4	0	0.66013	TG	0	NO	TG 60:12|TG 20:4_20:4_20:4	0	0.69533	TG	0	NO	TG 60:12|TG 20:4_20:4_20:4	0.27993	0.17507	TG	1	YES
268	TG 60:11|TG 18:1_20:4_22:6	0	0.94315	TG	0	NO	TG 60:11|TG 18:1_20:4_22:6	0	0.9037	TG	0	NO	TG 60:11|TG 18:1_20:4_22:6	0.25358	0.18482	TG	1	YES
269	TG 60:10|TG 16:0_22:4_22:6	0	0.86491	TG	0	NO	TG 60:10|TG 16:0_22:4_22:6	0	0.88474	TG	0	NO	TG 60:10|TG 16:0_22:4_22:6	0.18947	0.21182	TG	1	YES
270	TG 60:9|TG 18:0_20:4_22:5	0	0.83622	TG	0	NO	TG 60:9|TG 18:0_20:4_22:5	0	0.82884	TG	0	NO	TG 60:9|TG 18:0_20:4_22:5	0.08852	0.27283	TG	1	YES
271	TG 60:8|TG 18:0_20:4_22:4	0	0.9164	TG	0	NO	TG 60:8|TG 18:0_20:4_22:4	0	0.70583	TG	0	NO	TG 60:8|TG 18:0_20:4_22:4	0.22224	0.19735	TG	1	YES
272	PC 50:4	0.00955	-0.40489	PC	1	YES	PC 50:4	0.1255	-0.24018	PC	1	YES	PC 50:4	0.92096	-0.0162	PC	1	YES
273	TG 62:14|TG 20:4_20:4_22:6	0	0.88556	TG	0	NO	TG 62:14|TG 20:4_20:4_22:6	0	0.86435	TG	0	NO	TG 62:14|TG 20:4_20:4_22:6	0.15495	0.22914	TG	1	YES
274	TG 62:13|TG 18:1_22:6_22:6	0	0.88342	TG	0	NO	TG 62:13|TG 18:1_22:6_22:6	0	0.81124	TG	0	NO	TG 62:13|TG 18:1_22:6_22:6	0.20347	0.20544	TG	1	YES
275	TG 62:12|TG 18:0_22:6_22:6	0	0.7494	TG	0	NO	TG 62:12|TG 18:0_22:6_22:6	0	0.74451	TG	0	NO	TG 62:12|TG 18:0_22:6_22:6	0.19929	0.20731	TG	1	YES
276	TG 62:11|TG 18:0_22:5_22:6	0.00016	0.56278	TG	0.13984	YES	TG 62:11|TG 18:0_22:5_22:6	0	0.67155	TG	0	NO	TG 62:11|TG 18:0_22:5_22:6	0.18341	0.21469	TG	1	YES
277	PC 52:4	0.00164	-0.4818	PC	1	YES	PC 52:4	0.05858	-0.29422	PC	1	YES	PC 52:4	0.31804	0.16197	PC	1	YES
278	PC 56:6	0.07188	-0.28766	PC	1	YES	PC 56:6	0.08404	-0.26977	PC	1	YES	PC 56:6	0.89009	-0.02256	PC	1	YES
279	PC 58:6	0.01838	-0.37117	PC	1	YES	PC 58:6	0.00483	-0.42668	PC	1	YES	PC 58:6	0.93043	0.01426	PC	1	YES
280	FA 16:3	0	0.70208	FA	0	NO	FA 16:3	0	0.9778	FA	0	NO	FA 16:3	0.01888	0.36969	FA	1	YES
281	FA 16:2	0	0.81231	FA	0	NO	FA 16:2	0	0.88759	FA	0	NO	FA 16:2	0.10638	0.25914	FA	1	YES
282	FA 16:2	0	0.74028	FA	0	NO	FA 16:2	0	0.67188	FA	0	NO	FA 16:2	0.00662	0.42245	FA	1	YES
283	FA 18:3	0.00037	0.53583	FA	0.32338	YES	FA 18:3	0	0.72169	FA	0	NO	FA 18:3	0.00441	0.44087	FA	1	YES
284	FA 18:3	0	0.79456	FA	0	NO	FA 18:3	0	0.80805	FA	0	NO	FA 18:3	0.02054	0.36508	FA	1	YES
285	FA 18:2	0	0.83364	FA	0	NO	FA 18:2	0	0.6492	FA	0	NO	FA 18:2	0.00212	0.47167	FA	1	YES
286	FA 18:1	0	0.89859	FA	0	NO	FA 18:1	0	0.88244	FA	0	NO	FA 18:1	0.00416	0.44338	FA	1	YES
287	FA 19:1	0	0.90178	FA	0	NO	FA 19:1	0	0.8833	FA	0	NO	FA 19:1	0.80299	-0.04072	FA	1	YES
288	FA 20:5	0	0.9176	FA	0	NO	FA 20:5	0	0.84568	FA	0	NO	FA 20:5	0.01642	0.37722	FA	1	YES
289	FA 20:4	0	0.74928	FA	0	NO	FA 20:4	1e-05	0.63304	FA	0.00874	NO	FA 20:4	0.01046	0.40042	FA	1	YES
290	FA 20:3	0	0.92028	FA	0	NO	FA 20:3	0	0.79652	FA	0	NO	FA 20:3	0.18035	0.21616	FA	1	YES
291	FA 20:3	0	0.88026	FA	0	NO	FA 20:3	0	0.83579	FA	0	NO	FA 20:3	0.81056	-0.03913	FA	1	YES
292	FA 20:2	0	0.94718	FA	0	NO	FA 20:2	0	0.90942	FA	0	NO	FA 20:2	0.15931	0.22681	FA	1	YES
293	FA 20:1	0	0.93967	FA	0	NO	FA 20:1	0	0.89991	FA	0	NO	FA 20:1	0.92489	0.01539	FA	1	YES
294	FA 20:4;O	0	0.90557	OxFA	0	NO	FA 20:4;O	0.01251	0.38214	OxFA	1	YES	FA 20:4;O	0	0.77854	OxFA	0	NO
295	FA 20:4;O1	1e-04	0.57718	OxFA	0.0874	YES	FA 20:4;O1	0.05216	0.30171	OxFA	1	YES	FA 20:4;O1	0	0.86131	OxFA	0	NO
296	FA 20:4;O1	0	0.76824	OxFA	0	NO	FA 20:4;O1	0	0.94164	OxFA	0	NO	FA 20:4;O1	0.02077	0.36446	OxFA	1	YES
297	FA 21:3	0	0.69249	FA	0	NO	FA 21:3	0	0.7522	FA	0	NO	FA 21:3	0.67917	-0.06746	FA	1	YES
298	FA 22:6	0	0.95197	FA	0	NO	FA 22:6	0	0.93816	FA	0	NO	FA 22:6	0.06729	0.29222	FA	1	YES
299	FA 22:5	0	0.9197	FA	0	NO	FA 22:5	0	0.8707	FA	0	NO	FA 22:5	0.01997	0.36662	FA	1	YES
300	FA 22:5	0	0.91984	FA	0	NO	FA 22:5	0	0.92473	FA	0	NO	FA 22:5	0.00159	0.48311	FA	1	YES
301	FA 22:4	0	0.96351	FA	0	NO	FA 22:4	0	0.92038	FA	0	NO	FA 22:4	0.00109	0.49755	FA	0.95266	YES
302	FA 22:3	0	0.87643	FA	0	NO	FA 22:3	0	0.9125	FA	0	NO	FA 22:3	0.89149	-0.02227	FA	1	YES
303	FA 22:3	0	0.94904	FA	0	NO	FA 22:3	0	0.87408	FA	0	NO	FA 22:3	0.50502	-0.10853	FA	1	YES
304	FA 22:2	0	0.94717	FA	0	NO	FA 22:2	0	0.91794	FA	0	NO	FA 22:2	0.42187	-0.13059	FA	1	YES
305	FA 22:6;O1	0	0.94349	OxFA	0	NO	FA 22:6;O1	0	0.91265	OxFA	0	NO	FA 22:6;O1	0	0.88138	OxFA	0	NO
306	FA 22:6;O1	0	0.87933	OxFA	0	NO	FA 22:6;O1	0.00514	0.42396	OxFA	1	YES	FA 22:6;O1	0	0.79509	OxFA	0	NO
307	FA 22:4;O1	0	0.83905	OxFA	0	NO	FA 22:4;O1	0.01743	0.3651	OxFA	1	YES	FA 22:4;O1	0	0.67666	OxFA	0	NO
308	FA 23:1	0	0.75612	FA	0	NO	FA 23:1	3e-05	0.59481	FA	0.02622	NO	FA 23:1	0.30993	-0.16467	FA	1	YES
309	FA 24:6	0.0147	0.38306	FA	1	YES	FA 24:6	0.00269	0.45144	FA	1	YES	FA 24:6	0.0256	0.3527	FA	1	YES
310	FA 24:5	9e-04	0.50463	FA	0.7866	YES	FA 24:5	0.02863	0.33789	FA	1	YES	FA 24:5	0.24214	0.18926	FA	1	YES
311	FA 24:5	0	0.87037	FA	0	NO	FA 24:5	0	0.74155	FA	0	NO	FA 24:5	0.81857	-0.03744	FA	1	YES
312	FA 24:4	0	0.93096	FA	0	NO	FA 24:4	0	0.83543	FA	0	NO	FA 24:4	0.41704	-0.13194	FA	1	YES
313	FA 24:3	0	0.94813	FA	0	NO	FA 24:3	0	0.93353	FA	0	NO	FA 24:3	0.59163	-0.08743	FA	1	YES
314	FA 24:2	0	0.89977	FA	0	NO	FA 24:2	0	0.66926	FA	0	NO	FA 24:2	0.87615	-0.02544	FA	1	YES
315	FA 24:1	0.00036	0.53666	FA	0.31464	YES	FA 24:1	0.02064	0.35608	FA	1	YES	FA 24:1	0.37739	-0.14339	FA	1	YES
316	FA 25:1	0.60386	0.08457	FA	1	YES	FA 25:1	0.04299	0.31381	FA	1	YES	FA 25:1	0.25196	-0.18544	FA	1	YES
317	FA 24:1(2OH)	0.00157	0.48372	OxFA	1	YES	FA 24:1(2OH)	0.07997	0.27324	OxFA	1	YES	FA 24:1(2OH)	0.38339	-0.14162	OxFA	1	YES
318	FA 26:5	0	0.88128	FA	0	NO	FA 26:5	0	0.79313	FA	0	NO	FA 26:5	0.08021	0.27993	FA	1	YES
319	FA 26:4	0	0.83558	FA	0	NO	FA 26:4	0	0.85849	FA	0	NO	FA 26:4	0.39635	0.13783	FA	1	YES
320	FA 26:2	0.00133	0.48995	FA	1	YES	FA 26:2	0.05023	0.3041	FA	1	YES	FA 26:2	0.28696	-0.17257	FA	1	YES
321	FA 26:1	0.01566	0.37972	FA	1	YES	FA 26:1	0.02472	0.34617	FA	1	YES	FA 26:1	0.22905	-0.19453	FA	1	YES
322	FA 28:1	0.38753	-0.1404	FA	1	YES	FA 28:1	0.21036	0.19733	FA	1	YES	FA 28:1	0.38947	-0.13983	FA	1	YES
323	LPE 16:1	1e-05	0.6383	LPE	0.00874	NO	LPE 16:1	3e-05	0.59693	LPE	0.02622	NO	LPE 16:1	0.32773	-0.15879	LPE	1	YES
324	LPE 16:1	0	0.82262	LPE	0	NO	LPE 16:1	0	0.75057	LPE	0	NO	LPE 16:1	0.00087	0.50584	LPE	0.76038	YES
325	LPE 16:0	0	0.93316	LPE	0	NO	LPE 16:0	0	0.93536	LPE	0	NO	LPE 16:0	0.09895	0.2646	LPE	1	YES
326	LPE 16:0	3e-05	0.60906	LPE	0.02622	NO	LPE 16:0	0	0.67052	LPE	0	NO	LPE 16:0	0.07807	0.28185	LPE	1	YES
327	LPE 18:2	0	0.68656	LPE	0	NO	LPE 18:2	0.00592	0.41766	LPE	1	YES	LPE 18:2	0.52431	0.10369	LPE	1	YES
328	LPE 18:1	1e-05	0.64224	LPE	0.00874	NO	LPE 18:1	0.00645	0.41376	LPE	1	YES	LPE 18:1	0.28213	-0.17428	LPE	1	YES
329	LPE 18:1	0	0.96112	LPE	0	NO	LPE 18:1	0	0.94189	LPE	0	NO	LPE 18:1	0.1637	0.22451	LPE	1	YES
330	LPE 18:0	0	0.8253	LPE	0	NO	LPE 18:0	0	0.78055	LPE	0	NO	LPE 18:0	0.07227	0.28728	LPE	1	YES
331	LPE 20:4	0	0.70636	LPE	0	NO	LPE 20:4	0.48104	0.11176	LPE	1	YES	LPE 20:4	0.67544	-0.06829	LPE	1	YES
332	LPE 20:3	0.00012	0.57141	LPE	0.10488	YES	LPE 20:3	0.00635	0.41446	LPE	1	YES	LPE 20:3	0.75775	0.05033	LPE	1	YES
333	LPE 20:3	2e-05	0.61765	LPE	0.01748	NO	LPE 20:3	8e-05	0.5708	LPE	0.06992	YES	LPE 20:3	0.99771	0.00047	LPE	1	YES
334	LPE 20:2	0.10201	0.26231	LPE	1	YES	LPE 20:2	0.00037	0.52417	LPE	0.32338	YES	LPE 20:2	0.27865	-0.17553	LPE	1	YES
335	LPE 20:2	7e-05	0.58717	LPE	0.06118	YES	LPE 20:2	0.00052	0.51264	LPE	0.45448	YES	LPE 20:2	0.33939	-0.15506	LPE	1	YES
336	LPE 20:1	0.82912	-0.03523	LPE	1	YES	LPE 20:1	0.00463	0.42857	LPE	1	YES	LPE 20:1	0.14503	-0.23463	LPE	1	YES
337	FA 36:6	0	0.87931	FA	0	NO	FA 36:6	0	0.78055	FA	0	NO	FA 36:6	0.11823	0.251	FA	1	YES
338	LPE 22:6	1e-05	0.64558	LPE	0.00874	NO	LPE 22:6	0.0209	0.35542	LPE	1	YES	LPE 22:6	0.79329	0.04277	LPE	1	YES
339	LPE 22:5	0	0.75727	LPE	0	NO	LPE 22:5	0	0.64825	LPE	0	NO	LPE 22:5	0.586	0.08876	LPE	1	YES
340	LPE 22:5	0.02886	0.34578	LPE	1	YES	LPE 22:5	0.00682	0.41125	LPE	1	YES	LPE 22:5	0.69341	0.06431	LPE	1	YES
341	FA 36:4	0	0.85463	FA	0	NO	FA 36:4	0	0.75177	FA	0	NO	FA 36:4	0.19692	0.20839	FA	1	YES
342	LPE 22:4	0.00149	0.48561	LPE	1	YES	LPE 22:4	0.00399	0.435	LPE	1	YES	LPE 22:4	0.95537	0.00914	LPE	1	YES
343	LPE 22:4	0.08434	0.27633	LPE	1	YES	LPE 22:4	0.22838	0.1899	LPE	1	YES	LPE 22:4	0.99749	-0.00051	LPE	1	YES
344	LPE 22:3	0.03663	0.33154	LPE	1	YES	LPE 22:3	0.01457	0.37442	LPE	1	YES	LPE 22:3	0.18885	-0.21211	LPE	1	YES
345	FA 38:5	0	0.76321	FA	0	NO	FA 38:5	0.00402	0.43473	FA	1	YES	FA 38:5	0.03843	0.3286	FA	1	YES
346	LPE 24:5	0.00869	0.40951	LPE	1	YES	LPE 24:5	0.0026	0.45281	LPE	1	YES	LPE 24:5	0.99697	-0.00062	LPE	1	YES
347	LPC O-18:1	0	0.83212	LPC O-	0	NO	LPC O-18:1	0.0368	0.32323	LPC O-	1	YES	LPC O-18:1	0.90074	-0.02037	LPC O-	1	YES
348	LPC 18:2	0	0.8259	LPC	0	NO	LPC 18:2	0	0.92382	LPC	0	NO	LPC 18:2	0.51646	0.10565	LPC	1	YES
349	FA 40:6	0	0.75063	FA	0	NO	FA 40:6	6e-05	0.57637	FA	0.05244	YES	FA 40:6	0.16049	0.22619	FA	1	YES
350	LPC 20:1	0.0056	0.43018	LPC	1	YES	LPC 20:1	0.00029	0.53214	LPC	0.25346	YES	LPC 20:1	0.65616	0.0726	LPC	1	YES
351	LPC 20:1	0	0.9037	LPC	0	NO	LPC 20:1	0	0.8388	LPC	0	NO	LPC 20:1	0.04476	0.31908	LPC	1	YES
352	PE O-32:2|PE O-18:2_14:0	0.96166	-0.00785	PE O-	1	YES	PE O-32:2|PE O-18:2_14:0	0.00606	0.4166	PE O-	1	YES	PE O-32:2|PE O-18:2_14:0	0.04996	-0.31205	PE O-	1	YES
353	LPC 25:0	0.54698	0.09811	LPC	1	YES	LPC 25:0	0.6041	-0.08236	LPC	1	YES	LPC 25:0	0.19799	-0.2079	LPC	1	YES
354	PE 32:2|PE 14:0_18:2	0.86992	0.02674	PE	1	YES	PE 32:2|PE 14:0_18:2	0.17116	-0.21517	PE	1	YES	PE 32:2|PE 14:0_18:2	0.76428	-0.04894	PE	1	YES
355	PE O-33:2|PE O-16:1_17:1	0.91576	-0.01727	PE O-	1	YES	PE O-33:2|PE O-16:1_17:1	0.39189	-0.13559	PE O-	1	YES	PE O-33:2|PE O-16:1_17:1	0.23004	-0.19412	PE O-	1	YES
356	PMeOH 34:1|PMeOH 16:0_18:1	0	-0.68876	PMeOH	0	NO	PMeOH 34:1|PMeOH 16:0_18:1	0.00758	-0.40636	PMeOH	1	YES	PMeOH 34:1|PMeOH 16:0_18:1	0.74933	-0.05214	PMeOH	1	YES
357	PE 32:1|PE 16:0_16:1	0.99004	-0.00204	PE	1	YES	PE 32:1|PE 16:0_16:1	0.02964	-0.33592	PE	1	YES	PE 32:1|PE 16:0_16:1	0.68803	-0.0655	PE	1	YES
358	PE 32:0|PE 16:0_16:0	0.02678	-0.35012	PE	1	YES	PE 32:0|PE 16:0_16:0	0.06642	-0.28592	PE	1	YES	PE 32:0|PE 16:0_16:0	0.87997	0.02465	PE	1	YES
359	LPC 26:1	0.24706	0.18733	LPC	1	YES	LPC 26:1	0.46159	0.11674	LPC	1	YES	LPC 26:1	0.22339	-0.19686	LPC	1	YES
360	PE O-34:3|PE O-16:1_18:2	0.07807	-0.28186	PE O-	1	YES	PE O-34:3|PE O-16:1_18:2	0.26817	-0.17481	PE O-	1	YES	PE O-34:3|PE O-16:1_18:2	0.14108	-0.23689	PE O-	1	YES
361	PE O-34:2|PE O-16:1_18:1	0.20074	-0.20666	PE O-	1	YES	PE O-34:2|PE O-16:1_18:1	0.16404	0.21872	PE O-	1	YES	PE O-34:2|PE O-16:1_18:1	0.09748	-0.26571	PE O-	1	YES
362	PE 33:1|PE 16:0_17:1	0.59635	-0.08633	PE	1	YES	PE 33:1|PE 16:0_17:1	0.94586	-0.0108	PE	1	YES	PE 33:1|PE 16:0_17:1	0.75709	-0.05048	PE	1	YES
363	PE O-34:1|PE O-18:1_16:0	0.02186	-0.36163	PE O-	1	YES	PE O-34:1|PE O-18:1_16:0	0.20097	-0.20137	PE O-	1	YES	PE O-34:1|PE O-18:1_16:0	0.44715	0.12365	PE O-	1	YES
364	PMeOH 36:4|PMeOH 16:0_20:4	1e-05	-0.62852	PMeOH	0.00874	NO	PMeOH 36:4|PMeOH 16:0_20:4	0.07861	-0.27444	PMeOH	1	YES	PMeOH 36:4|PMeOH 16:0_20:4	0.40287	-0.13596	PMeOH	1	YES
365	PE 34:4|PE 14:0_20:4	0.84452	-0.03201	PE	1	YES	PE 34:4|PE 14:0_20:4	0.31425	-0.15909	PE	1	YES	PE 34:4|PE 14:0_20:4	0.58604	0.08875	PE	1	YES
366	PE 34:3|PE 16:1_18:2	0.01511	-0.3816	PE	1	YES	PE 34:3|PE 16:1_18:2	0.54053	0.09714	PE	1	YES	PE 34:3|PE 16:1_18:2	0.14785	0.23304	PE	1	YES
367	PE 34:2|PE 16:1_18:1	1e-05	-0.65255	PE	0.00874	NO	PE 34:2|PE 16:1_18:1	0.00409	-0.43389	PE	1	YES	PE 34:2|PE 16:1_18:1	0.84666	0.03157	PE	1	YES
368	PE O-35:2|PE O-17:1_18:1	0.88948	-0.02269	PE O-	1	YES	PE O-35:2|PE O-17:1_18:1	0.57589	0.08883	PE O-	1	YES	PE O-35:2|PE O-17:1_18:1	0.12053	-0.24949	PE O-	1	YES
369	PE 34:1|PE 16:0_18:1	6e-04	-0.51906	PE	0.5244	YES	PE 34:1|PE 16:0_18:1	0	-0.72415	PE	0	NO	PE 34:1|PE 16:0_18:1	0.25252	0.18523	PE	1	YES
370	PE 34:1|PE 16:0_18:1	0.1447	-0.23482	PE	1	YES	PE 34:1|PE 16:0_18:1	0.04827	0.30662	PE	1	YES	PE 34:1|PE 16:0_18:1	0.16631	0.22316	PE	1	YES
371	PE 34:1|PE 16:0_18:1	0.07196	-0.28758	PE	1	YES	PE 34:1|PE 16:0_18:1	0.0541	-0.29938	PE	1	YES	PE 34:1|PE 16:0_18:1	0.26924	-0.17895	PE	1	YES
372	PG 32:1|PG 16:0_16:1	0	-0.67645	PG	0	NO	PG 32:1|PG 16:0_16:1	0.86654	-0.02673	PG	1	YES	PG 32:1|PG 16:0_16:1	0.13823	0.23856	PG	1	YES
373	PE O-36:6|PE O-14:0_22:6	0.11419	-0.2537	PE O-	1	YES	PE O-36:6|PE O-14:0_22:6	0.15019	-0.22595	PE O-	1	YES	PE O-36:6|PE O-14:0_22:6	0.6662	0.07035	PE O-	1	YES
374	PE O-36:6|PE O-16:1_20:5	0.94942	0.01036	PE O-	1	YES	PE O-36:6|PE O-16:1_20:5	0.24562	-0.18316	PE O-	1	YES	PE O-36:6|PE O-16:1_20:5	0.48136	-0.1146	PE O-	1	YES
375	PG 32:0|PG 16:0_16:0	0.0022	-0.4703	PG	1	YES	PG 32:0|PG 16:0_16:0	0.05078	-0.30341	PG	1	YES	PG 32:0|PG 16:0_16:0	0.12247	0.24824	PG	1	YES
376	PE O-36:5|PE O-16:1_20:4	0.62011	-0.08081	PE O-	1	YES	PE O-36:5|PE O-16:1_20:4	0.03446	-0.32713	PE O-	1	YES	PE O-36:5|PE O-16:1_20:4	0.75461	0.05101	PE O-	1	YES
377	PE O-36:4|PE O-16:1_20:3	0.42358	-0.13011	PE O-	1	YES	PE O-36:4|PE O-16:1_20:3	0.01932	-0.35965	PE O-	1	YES	PE O-36:4|PE O-16:1_20:3	0.10783	-0.25811	PE O-	1	YES
378	PE O-36:4|PE O-16:0_20:4	0.69189	0.06464	PE O-	1	YES	PE O-36:4|PE O-16:0_20:4	2e-05	-0.61249	PE O-	0.01748	NO	PE O-36:4|PE O-16:0_20:4	0.31311	0.1636	PE O-	1	YES
379	PE O-36:4|PE O-18:2_18:2	0.56969	-0.09263	PE O-	1	YES	PE O-36:4|PE O-18:2_18:2	0.311	0.16015	PE O-	1	YES	PE O-36:4|PE O-18:2_18:2	0.02769	-0.34817	PE O-	1	YES
380	PE O-36:4|PE O-16:1_20:3	0.6335	0.07774	PE O-	1	YES	PE O-36:4|PE O-16:1_20:3	0.63639	-0.07511	PE O-	1	YES	PE O-36:4|PE O-16:1_20:3	0.30117	-0.16763	PE O-	1	YES
381	PE O-36:3|PE O-18:2_18:1	0.54932	-0.09754	PE O-	1	YES	PE O-36:3|PE O-18:2_18:1	0.60099	0.08306	PE O-	1	YES	PE O-36:3|PE O-18:2_18:1	0.08994	-0.27166	PE O-	1	YES
382	PE 35:2|PE 17:1_18:1	0.90271	0.01996	PE	1	YES	PE 35:2|PE 17:1_18:1	0.31897	-0.15757	PE	1	YES	PE 35:2|PE 17:1_18:1	0.05346	-0.30765	PE	1	YES
383	PE O-36:2|PE O-16:1_20:1	0.92949	-0.01445	PE O-	1	YES	PE O-36:2|PE O-16:1_20:1	0.68579	-0.0643	PE O-	1	YES	PE O-36:2|PE O-16:1_20:1	0.19296	-0.2102	PE O-	1	YES
384	PE O-36:2|PE O-16:1_20:1	0.08571	0.27517	PE O-	1	YES	PE O-36:2|PE O-16:1_20:1	2e-05	0.61148	PE O-	0.01748	NO	PE O-36:2|PE O-16:1_20:1	0.1024	-0.26203	PE O-	1	YES
385	PE 35:1|PE 17:0_18:1	0.00081	-0.50827	PE	0.70794	YES	PE 35:1|PE 17:0_18:1	0.09104	-0.26408	PE	1	YES	PE 35:1|PE 17:0_18:1	0.44014	0.12556	PE	1	YES
386	PE O-36:1|PE O-18:0_18:1	0.04417	-0.31992	PE O-	1	YES	PE O-36:1|PE O-18:0_18:1	0.66295	0.06926	PE O-	1	YES	PE O-36:1|PE O-18:0_18:1	0.10845	-0.25767	PE O-	1	YES
387	PE 36:6|PE 14:0_22:6	0.00675	-0.42151	PE	1	YES	PE 36:6|PE 14:0_22:6	0.31882	-0.15761	PE	1	YES	PE 36:6|PE 14:0_22:6	0.3393	0.15509	PE	1	YES
388	PE 36:5|PE 16:1_20:4	0.09812	-0.26523	PE	1	YES	PE 36:5|PE 16:1_20:4	0.91184	-0.01761	PE	1	YES	PE 36:5|PE 16:1_20:4	0.45532	0.12146	PE	1	YES
389	PC 28:0|PC 14:0_14:0	0.60931	-0.08331	PC	1	YES	PC 28:0|PC 14:0_14:0	0.51723	-0.10277	PC	1	YES	PC 28:0|PC 14:0_14:0	0.25984	0.18244	PC	1	YES
390	PE O-37:5|PE O-17:1_20:4	0.8247	-0.03616	PE O-	1	YES	PE O-37:5|PE O-17:1_20:4	0.60156	0.08293	PE O-	1	YES	PE O-37:5|PE O-17:1_20:4	0.35787	0.14929	PE O-	1	YES
391	PE O-37:5|PE O-17:1_20:4	0.01061	-0.39971	PE O-	1	YES	PE O-37:5|PE O-17:1_20:4	0.08152	-0.2719	PE O-	1	YES	PE O-37:5|PE O-17:1_20:4	0.35228	-0.15102	PE O-	1	YES
392	CL 74:7|CL 18:1_18:1_18:1_20:4	0.23759	0.19107	CL	1	YES	CL 74:7|CL 18:1_18:1_18:1_20:4	0.39816	-0.13382	CL	1	YES	CL 74:7|CL 18:1_18:1_18:1_20:4	0.21528	0.20029	CL	1	YES
393	PE 36:4|PE 16:0_20:4	0.14221	-0.23624	PE	1	YES	PE 36:4|PE 16:0_20:4	0.86809	-0.02642	PE	1	YES	PE 36:4|PE 16:0_20:4	0.23328	0.1928	PE	1	YES
394	PE 36:3|PE 18:1_18:2	0.0073	-0.41784	PE	1	YES	PE 36:3|PE 18:1_18:2	0.0484	-0.30645	PE	1	YES	PE 36:3|PE 18:1_18:2	0.73439	-0.05536	PE	1	YES
395	PE 36:3|PE 16:0_20:3	0.4211	-0.1308	PE	1	YES	PE 36:3|PE 16:0_20:3	0.04508	0.31089	PE	1	YES	PE 36:3|PE 16:0_20:3	0.0407	0.32505	PE	1	YES
396	PE 36:3|PE 16:0_20:3	0.98167	-0.00375	PE	1	YES	PE 36:3|PE 16:0_20:3	0.52076	-0.10191	PE	1	YES	PE 36:3|PE 16:0_20:3	0.94952	0.01034	PE	1	YES
397	PE O-37:3|PE O-18:2_19:1	0.79765	0.04185	PE O-	1	YES	PE O-37:3|PE O-18:2_19:1	0.06394	0.28846	PE O-	1	YES	PE O-37:3|PE O-18:2_19:1	0.43972	-0.12567	PE O-	1	YES
398	PE 36:2|PE 18:1_18:1	0.00097	-0.50177	PE	0.84778	YES	PE 36:2|PE 18:1_18:1	0.08401	-0.26979	PE	1	YES	PE 36:2|PE 18:1_18:1	0.4295	-0.12847	PE	1	YES
399	PE 36:2|PE 18:1_18:1	0.00015	-0.56366	PE	0.1311	YES	PE 36:2|PE 18:1_18:1	0.00145	-0.47588	PE	1	YES	PE 36:2|PE 18:1_18:1	0.81502	-0.03819	PE	1	YES
400	PE 36:2|PE 18:1_18:1	0.55814	-0.09541	PE	1	YES	PE 36:2|PE 18:1_18:1	0.02339	0.34924	PE	1	YES	PE 36:2|PE 18:1_18:1	0.06826	-0.29124	PE	1	YES
401	PE 36:2|PE 18:1_18:1	0.00227	-0.46898	PE	1	YES	PE 36:2|PE 18:1_18:1	0.33616	-0.15213	PE	1	YES	PE 36:2|PE 18:1_18:1	0.33891	0.15521	PE	1	YES
402	PG 34:3|PG 16:1_18:2	0.00052	-0.52422	PG	0.45448	YES	PG 34:3|PG 16:1_18:2	0.09847	-0.25841	PG	1	YES	PG 34:3|PG 16:1_18:2	0.21091	-0.20217	PG	1	YES
403	PG 34:3|PG 16:1_18:2	0.02654	0.35062	PG	1	YES	PG 34:3|PG 16:1_18:2	0.00059	0.50797	PG	0.51566	YES	PG 34:3|PG 16:1_18:2	0.47136	0.11721	PG	1	YES
404	PE 36:1|PE 18:0_18:1	0.4776	-0.11558	PE	1	YES	PE 36:1|PE 18:0_18:1	0.63525	0.07536	PE	1	YES	PE 36:1|PE 18:0_18:1	0.0676	0.29191	PE	1	YES
405	PE 36:1|PE 18:0_18:1	0.67449	-0.0685	PE	1	YES	PE 36:1|PE 18:0_18:1	0.05616	0.29696	PE	1	YES	PE 36:1|PE 18:0_18:1	0.58625	0.0887	PE	1	YES
406	PG 34:2|PG 16:1_18:1	0.00056	-0.5212	PG	0.48944	YES	PG 34:2|PG 16:1_18:1	0	-0.74326	PG	0	NO	PG 34:2|PG 16:1_18:1	0.02876	-0.34598	PG	1	YES
407	PG 34:2|PG 16:1_18:1	0.42772	-0.12897	PG	1	YES	PG 34:2|PG 16:1_18:1	0.0505	0.30377	PG	1	YES	PG 34:2|PG 16:1_18:1	0.23508	0.19208	PG	1	YES
408	PE O-38:7|PE O-16:1_22:6	0.00167	-0.48116	PE O-	1	YES	PE O-38:7|PE O-16:1_22:6	0.88364	-0.02328	PE O-	1	YES	PE O-38:7|PE O-16:1_22:6	0.46282	0.11946	PE O-	1	YES
409	PE O-38:7|PE O-18:3_20:4	0.0083	-0.4117	PE O-	1	YES	PE O-38:7|PE O-18:3_20:4	0.00821	-0.40263	PE O-	1	YES	PE O-38:7|PE O-18:3_20:4	0.098	-0.26532	PE O-	1	YES
410	PE 36:0|PE 18:0_18:0	0.00575	-0.42891	PE	1	YES	PE 36:0|PE 18:0_18:0	0.16199	-0.21976	PE	1	YES	PE 36:0|PE 18:0_18:0	0.4108	0.1337	PE	1	YES
411	PG 34:1|PG 16:0_18:1	9e-05	-0.57873	PG	0.07866	YES	PG 34:1|PG 16:0_18:1	0.00027	-0.53461	PG	0.23598	YES	PG 34:1|PG 16:0_18:1	0.39894	0.13709	PG	1	YES
412	PG 34:1|PG 16:0_18:1	7e-04	-0.51345	PG	0.6118	YES	PG 34:1|PG 16:0_18:1	0.00405	-0.43434	PG	1	YES	PG 34:1|PG 16:0_18:1	0.17273	-0.21991	PG	1	YES
413	PE 37:6|PE 15:0_22:6	0.00854	-0.41035	PE	1	YES	PE 37:6|PE 15:0_22:6	0.92774	-0.01443	PE	1	YES	PE 37:6|PE 15:0_22:6	0.3405	0.1547	PE	1	YES
414	PE O-38:6|PE O-16:0_22:6	0.07179	-0.28774	PE O-	1	YES	PE O-38:6|PE O-16:0_22:6	0.00041	-0.52021	PE O-	0.35834	YES	PE O-38:6|PE O-16:0_22:6	0.21641	0.19981	PE O-	1	YES
415	PE O-38:6|PE O-18:2_20:4	0.19375	-0.20984	PE O-	1	YES	PE O-38:6|PE O-18:2_20:4	0.04089	-0.31688	PE O-	1	YES	PE O-38:6|PE O-18:2_20:4	0.11964	-0.25007	PE O-	1	YES
416	PE O-38:6|PE O-16:1_22:5	0.03494	-0.33441	PE O-	1	YES	PE O-38:6|PE O-16:1_22:5	0.0209	-0.35542	PE O-	1	YES	PE O-38:6|PE O-16:1_22:5	0.97597	-0.00492	PE O-	1	YES
417	PC 29:0|PC 14:0_15:0	0.02393	-0.35654	PC	1	YES	PC 29:0|PC 14:0_15:0	0.00114	-0.48466	PC	0.99636	YES	PC 29:0|PC 14:0_15:0	0.19058	0.2113	PC	1	YES
418	PE O-38:5|PE O-16:1_22:4	0.44035	-0.1255	PE O-	1	YES	PE O-38:5|PE O-16:1_22:4	0.00274	-0.45077	PE O-	1	YES	PE O-38:5|PE O-16:1_22:4	0.28837	-0.17207	PE O-	1	YES
419	PE O-38:5|PE O-18:1_20:4	0.36178	-0.1481	PE O-	1	YES	PE O-38:5|PE O-18:1_20:4	0.00794	-0.40415	PE O-	1	YES	PE O-38:5|PE O-18:1_20:4	0.25219	0.18535	PE O-	1	YES
420	PE O-38:5|PE O-18:1_20:4	0.41105	-0.13363	PE O-	1	YES	PE O-38:5|PE O-18:1_20:4	0.03819	-0.32101	PE O-	1	YES	PE O-38:5|PE O-18:1_20:4	0.74609	-0.05284	PE O-	1	YES
421	PE 37:4|PE 17:0_20:4	0.00513	-0.43409	PE	1	YES	PE 37:4|PE 17:0_20:4	0.00018	-0.5461	PE	0.15732	YES	PE 37:4|PE 17:0_20:4	0.45489	0.12157	PE	1	YES
422	PE O-38:4|PE O-16:0_22:4	0.92642	-0.01508	PE O-	1	YES	PE O-38:4|PE O-16:0_22:4	0.00073	-0.50104	PE O-	0.63802	YES	PE O-38:4|PE O-16:0_22:4	0.03331	0.33728	PE O-	1	YES
423	PE O-38:4|PE O-18:0_20:4	0.81643	-0.03789	PE O-	1	YES	PE O-38:4|PE O-18:0_20:4	0.68907	0.0636	PE O-	1	YES	PE O-38:4|PE O-18:0_20:4	0.67152	-0.06916	PE O-	1	YES
424	PE O-38:3|PE O-18:2_20:1	0.94567	0.01113	PE O-	1	YES	PE O-38:3|PE O-18:2_20:1	0.08613	0.26803	PE O-	1	YES	PE O-38:3|PE O-18:2_20:1	0.13912	-0.23804	PE O-	1	YES
425	PE O-38:3|PE O-18:2_20:1	0.84781	-0.03133	PE O-	1	YES	PE O-38:3|PE O-18:2_20:1	0.03314	0.32943	PE O-	1	YES	PE O-38:3|PE O-18:2_20:1	0.13639	-0.23964	PE O-	1	YES
426	PE 37:2|PE 18:1_19:1	0.44238	-0.12494	PE	1	YES	PE 37:2|PE 18:1_19:1	0.2392	0.18563	PE	1	YES	PE 37:2|PE 18:1_19:1	0.04687	-0.31616	PE	1	YES
427	PE O-38:2|PE O-18:1_20:1	0.92897	0.01455	PE O-	1	YES	PE O-38:2|PE O-18:1_20:1	0.1127	0.24839	PE O-	1	YES	PE O-38:2|PE O-18:1_20:1	0.15528	-0.22896	PE O-	1	YES
428	CL 78:15|CL 16:1_20:4_20:4_22:6	0.4935	-0.11146	CL	1	YES	CL 78:15|CL 16:1_20:4_20:4_22:6	0.48918	-0.10971	CL	1	YES	CL 78:15|CL 16:1_20:4_20:4_22:6	0.3289	0.15842	CL	1	YES
429	PE 38:7|PE 16:1_22:6	0.65623	-0.07259	PE	1	YES	PE 38:7|PE 16:1_22:6	0.02009	0.35755	PE	1	YES	PE 38:7|PE 16:1_22:6	0.46113	0.11991	PE	1	YES
430	PE O-39:7|PE O-17:1_22:6	0.0068	-0.42117	PE O-	1	YES	PE O-39:7|PE O-17:1_22:6	0.92873	-0.01423	PE O-	1	YES	PE O-39:7|PE O-17:1_22:6	0.46469	0.11896	PE O-	1	YES
431	PE O-39:7|PE O-17:1_22:6	0.53893	-0.10008	PE O-	1	YES	PE O-39:7|PE O-17:1_22:6	0.57052	0.09007	PE O-	1	YES	PE O-39:7|PE O-17:1_22:6	0.55681	0.09573	PE O-	1	YES
432	MGDG 30:0|MGDG 14:0_16:0	0.30797	-0.16532	MGDG	1	YES	MGDG 30:0|MGDG 14:0_16:0	0.42326	-0.12689	MGDG	1	YES	MGDG 30:0|MGDG 14:0_16:0	0.04224	-0.32274	MGDG	1	YES
433	PE 38:6|PE 18:2_20:4	0.82312	-0.03649	PE	1	YES	PE 38:6|PE 18:2_20:4	0.74623	-0.05145	PE	1	YES	PE 38:6|PE 18:2_20:4	0.4145	-0.13266	PE	1	YES
434	PE 38:6|PE 16:0_22:6	0.00012	-0.57116	PE	0.10488	YES	PE 38:6|PE 16:0_22:6	0.32003	-0.15723	PE	1	YES	PE 38:6|PE 16:0_22:6	0.55128	0.09707	PE	1	YES
435	PC 30:1|PC 14:0_16:1	0.02701	-0.34961	PC	1	YES	PC 30:1|PC 14:0_16:1	0.78208	0.04399	PC	1	YES	PC 30:1|PC 14:0_16:1	0.72871	0.05659	PC	1	YES
436	PE O-39:6|PE O-17:1_22:5	0.00575	-0.42896	PE O-	1	YES	PE O-39:6|PE O-17:1_22:5	0.98749	0.00249	PE O-	1	YES	PE O-39:6|PE O-17:1_22:5	0.15646	0.22833	PE O-	1	YES
437	PE O-39:6|PE O-17:1_22:5	0.74383	0.05332	PE O-	1	YES	PE O-39:6|PE O-17:1_22:5	0.47843	-0.11242	PE O-	1	YES	PE O-39:6|PE O-17:1_22:5	0.06819	-0.29131	PE O-	1	YES
438	PE 38:5|PE 16:0_22:5	0.00057	-0.52056	PE	0.49818	YES	PE 38:5|PE 16:0_22:5	0.87893	-0.02423	PE	1	YES	PE 38:5|PE 16:0_22:5	0.23139	0.19357	PE	1	YES
439	PE 38:5|PE 18:1_20:4	0.1953	-0.20912	PE	1	YES	PE 38:5|PE 18:1_20:4	0.29493	-0.16549	PE	1	YES	PE 38:5|PE 18:1_20:4	0.25066	0.18594	PE	1	YES
440	PC 30:0|PC 14:0_16:0	0.03656	-0.33165	PC	1	YES	PC 30:0|PC 14:0_16:0	0.00023	-0.53966	PC	0.20102	YES	PC 30:0|PC 14:0_16:0	0.19795	0.20792	PC	1	YES
441	PE O-39:5|PE O-17:1_22:4	0.41616	-0.13219	PE O-	1	YES	PE O-39:5|PE O-17:1_22:4	0.00454	-0.42946	PE O-	1	YES	PE O-39:5|PE O-17:1_22:4	0.16471	-0.22398	PE O-	1	YES
442	PE O-39:5|PE O-19:1_20:4	0.364	-0.14742	PE O-	1	YES	PE O-39:5|PE O-19:1_20:4	0.31361	-0.1593	PE O-	1	YES	PE O-39:5|PE O-19:1_20:4	0.32327	0.16025	PE O-	1	YES
443	PE O-39:5|PE O-17:1_22:4	0.76326	-0.04915	PE O-	1	YES	PE O-39:5|PE O-17:1_22:4	0.00354	-0.44008	PE O-	1	YES	PE O-39:5|PE O-17:1_22:4	0.05186	-0.30964	PE O-	1	YES
444	PE 38:4|PE 18:0_20:4	0.08994	-0.27167	PE	1	YES	PE 38:4|PE 18:0_20:4	0.88914	-0.02218	PE	1	YES	PE 38:4|PE 18:0_20:4	0.42908	0.12859	PE	1	YES
445	PE 38:4|PE 16:0_22:4	0.07776	-0.28214	PE	1	YES	PE 38:4|PE 16:0_22:4	0.00813	-0.40305	PE	1	YES	PE 38:4|PE 16:0_22:4	0.87432	0.02582	PE	1	YES
446	PE 38:4|PE 18:0_20:4	0.06517	-0.29442	PE	1	YES	PE 38:4|PE 18:0_20:4	0.29583	-0.16519	PE	1	YES	PE 38:4|PE 18:0_20:4	0.28461	0.1734	PE	1	YES
447	PE 38:4|PE 16:0_22:4	0.02803	-0.34747	PE	1	YES	PE 38:4|PE 16:0_22:4	0.91884	-0.01621	PE	1	YES	PE 38:4|PE 16:0_22:4	0.71466	0.05965	PE	1	YES
448	PG 36:5|PG 18:2_18:3	0.00104	-0.49918	PG	0.90896	YES	PG 36:5|PG 18:2_18:3	0.00128	-0.48048	PG	1	YES	PG 36:5|PG 18:2_18:3	0.98833	0.00239	PG	1	YES
449	PG 36:5|PG 16:1_20:4	0	-0.72196	PG	0	NO	PG 36:5|PG 16:1_20:4	1e-05	-0.6222	PG	0.00874	NO	PG 36:5|PG 16:1_20:4	0.00618	-0.42559	PG	1	YES
450	PG 36:5|PG 16:1_20:4	0.0467	0.31639	PG	1	YES	PG 36:5|PG 16:1_20:4	1e-05	0.62098	PG	0.00874	NO	PG 36:5|PG 16:1_20:4	0.08585	0.27505	PG	1	YES
451	PE 38:3|PE 18:0_20:3	0.00241	-0.46644	PE	1	YES	PE 38:3|PE 18:0_20:3	0	-0.65633	PE	0	NO	PE 38:3|PE 18:0_20:3	0.15841	0.22729	PE	1	YES
452	PE 38:3|PE 18:0_20:3	0.62498	0.07969	PE	1	YES	PE 38:3|PE 18:0_20:3	0.12949	0.23775	PE	1	YES	PE 38:3|PE 18:0_20:3	0.07093	0.28858	PE	1	YES
453	PE O-39:3|PE O-18:2_21:1	0.04359	0.32076	PE O-	1	YES	PE O-39:3|PE O-18:2_21:1	0.06535	0.28701	PE O-	1	YES	PE O-39:3|PE O-18:2_21:1	0.12799	-0.24475	PE O-	1	YES
454	PG 36:4|PG 18:2_18:2	0	-0.67168	PG	0	NO	PG 36:4|PG 18:2_18:2	0	-0.73456	PG	0	NO	PG 36:4|PG 18:2_18:2	0.0462	-0.31708	PG	1	YES
455	PG 36:4|PG 18:2_18:2	0.14945	-0.23215	PG	1	YES	PG 36:4|PG 18:2_18:2	0	-0.70073	PG	0	NO	PG 36:4|PG 18:2_18:2	0.66408	-0.07083	PG	1	YES
456	PG 36:4|PG 18:2_18:2	1e-05	-0.64073	PG	0.00874	NO	PG 36:4|PG 18:2_18:2	0.68246	0.06502	PG	1	YES	PG 36:4|PG 18:2_18:2	0.08406	0.27657	PG	1	YES
457	PG 36:4|PG 16:0_20:4	2e-05	-0.61619	PG	0.01748	NO	PG 36:4|PG 16:0_20:4	0	-0.718	PG	0	NO	PG 36:4|PG 16:0_20:4	0.36444	0.14729	PG	1	YES
458	PG 36:4|PG 16:0_20:4	0.31269	-0.16374	PG	1	YES	PG 36:4|PG 16:0_20:4	0.13697	-0.23334	PG	1	YES	PG 36:4|PG 16:0_20:4	0.35231	0.15101	PG	1	YES
459	PE O-40:9|PE O-18:3_22:6	0.0011	-0.49702	PE O-	0.9614	YES	PE O-40:9|PE O-18:3_22:6	0.32536	-0.15552	PE O-	1	YES	PE O-40:9|PE O-18:3_22:6	0.95478	-0.00926	PE O-	1	YES
460	PE 38:2|PE 18:0_20:2	0.02827	-0.34697	PE	1	YES	PE 38:2|PE 18:0_20:2	0.63478	-0.07547	PE	1	YES	PE 38:2|PE 18:0_20:2	0.35131	-0.15132	PE	1	YES
461	PE 38:2|PE 18:1_20:1	0.24325	-0.18883	PE	1	YES	PE 38:2|PE 18:1_20:1	0.26691	0.17527	PE	1	YES	PE 38:2|PE 18:1_20:1	0.32318	-0.16028	PE	1	YES
462	PE 38:2|PE 18:1_20:1	0.38833	-0.14017	PE	1	YES	PE 38:2|PE 18:1_20:1	0.13206	0.23621	PE	1	YES	PE 38:2|PE 18:1_20:1	0.29973	-0.16813	PE	1	YES
463	PE 38:2|PE 18:0_20:2	0.42543	-0.1296	PE	1	YES	PE 38:2|PE 18:0_20:2	0.43723	0.12313	PE	1	YES	PE 38:2|PE 18:0_20:2	0.78699	-0.0441	PE	1	YES
464	PG 36:3|PG 18:1_18:2	0.01857	0.37061	PG	1	YES	PG 36:3|PG 18:1_18:2	0.0809	0.27244	PG	1	YES	PG 36:3|PG 18:1_18:2	0.08888	0.27253	PG	1	YES
465	PE O-40:8|PE O-18:2_22:6	0.0014	-0.48805	PE O-	1	YES	PE O-40:8|PE O-18:2_22:6	0.46322	-0.11632	PE O-	1	YES	PE O-40:8|PE O-18:2_22:6	0.89665	-0.02121	PE O-	1	YES
466	PE 38:1|PE 18:0_20:1	0.71133	0.06037	PE	1	YES	PE 38:1|PE 18:0_20:1	0.61485	-0.07993	PE	1	YES	PE 38:1|PE 18:0_20:1	0.83619	-0.03375	PE	1	YES
467	PG 36:2|PG 18:1_18:1	1e-05	-0.63153	PG	0.00874	NO	PG 36:2|PG 18:1_18:1	0.28201	-0.16992	PG	1	YES	PG 36:2|PG 18:1_18:1	0.76153	0.04953	PG	1	YES
468	PG 36:2|PG 18:1_18:1	2e-04	-0.55512	PG	0.1748	YES	PG 36:2|PG 18:1_18:1	0.02908	-0.33701	PG	1	YES	PG 36:2|PG 18:1_18:1	0.00979	-0.40368	PG	1	YES
469	PE O-40:7|PE O-18:1_22:6	7e-04	-0.51354	PE O-	0.6118	YES	PE O-40:7|PE O-18:1_22:6	0.86424	-0.0272	PE O-	1	YES	PE O-40:7|PE O-18:1_22:6	0.42774	0.12896	PE O-	1	YES
470	PE O-40:7|PE O-18:3_22:4	0.3563	-0.14977	PE O-	1	YES	PE O-40:7|PE O-18:3_22:4	0.23952	-0.18551	PE O-	1	YES	PE O-40:7|PE O-18:3_22:4	0.05545	-0.30525	PE O-	1	YES
471	PE O-40:7|PE O-18:1_22:6	0.28381	-0.17368	PE O-	1	YES	PE O-40:7|PE O-18:1_22:6	0.9216	-0.01566	PE O-	1	YES	PE O-40:7|PE O-18:1_22:6	0.39305	0.13879	PE O-	1	YES
472	PE 39:6|PE 17:0_22:6	0.00011	-0.57385	PE	0.09614	YES	PE 39:6|PE 17:0_22:6	0.40352	-0.13232	PE	1	YES	PE 39:6|PE 17:0_22:6	0.69616	0.0637	PE	1	YES
473	PC 31:1|PC 16:0_15:1	0.08113	-0.27912	PC	1	YES	PC 31:1|PC 16:0_15:1	0.01456	-0.37444	PC	1	YES	PC 31:1|PC 16:0_15:1	0.07305	-0.28653	PC	1	YES
474	PC 31:1|PC 15:0_16:1	0.01909	-0.36909	PC	1	YES	PC 31:1|PC 15:0_16:1	0.68062	0.06542	PC	1	YES	PC 31:1|PC 15:0_16:1	0.26639	-0.18	PC	1	YES
475	PE O-40:6|PE O-18:2_22:4	0.38444	-0.14131	PE O-	1	YES	PE O-40:6|PE O-18:2_22:4	0.01443	-0.3749	PE O-	1	YES	PE O-40:6|PE O-18:2_22:4	0.10232	-0.26209	PE O-	1	YES
476	PE O-40:6|PE O-18:1_22:5	0.08644	-0.27455	PE O-	1	YES	PE O-40:6|PE O-18:1_22:5	0.87506	-0.02501	PE O-	1	YES	PE O-40:6|PE O-18:1_22:5	0.16156	0.22562	PE O-	1	YES
477	PC O-32:1|PC O-16:1_16:0	0.31723	-0.16224	PC O-	1	YES	PC O-32:1|PC O-16:1_16:0	0.92928	-0.01412	PC O-	1	YES	PC O-32:1|PC O-16:1_16:0	0.12184	0.24864	PC O-	1	YES
478	PC 31:0|PC 15:0_16:0	0.02365	-0.35721	PC	1	YES	PC 31:0|PC 15:0_16:0	0.01518	-0.37232	PC	1	YES	PC 31:0|PC 15:0_16:0	0.20853	0.20321	PC	1	YES
479	PE O-40:5|PE O-18:1_22:4	0.74507	0.05306	PE O-	1	YES	PE O-40:5|PE O-18:1_22:4	0.86047	-0.02796	PE O-	1	YES	PE O-40:5|PE O-18:1_22:4	0.28658	0.1727	PE O-	1	YES
480	PE O-40:5|PE O-16:1_24:4	0.73337	-0.05558	PE O-	1	YES	PE O-40:5|PE O-16:1_24:4	0.008	-0.40382	PE O-	1	YES	PE O-40:5|PE O-16:1_24:4	0.13335	-0.24146	PE O-	1	YES
481	PE O-40:5|PE O-20:1_20:4	0.62324	0.08009	PE O-	1	YES	PE O-40:5|PE O-20:1_20:4	0.85578	-0.02891	PE O-	1	YES	PE O-40:5|PE O-20:1_20:4	0.15479	0.22923	PE O-	1	YES
482	PC O-32:0|PC O-16:0_16:0	0.00521	-0.4334	PC O-	1	YES	PC O-32:0|PC O-16:0_16:0	0.06385	-0.28855	PC O-	1	YES	PC O-32:0|PC O-16:0_16:0	0.20205	0.20607	PC O-	1	YES
483	PE 39:4|PE 19:0_20:4	0.9301	-0.01432	PE	1	YES	PE 39:4|PE 19:0_20:4	7e-05	-0.57289	PE	0.06118	YES	PE 39:4|PE 19:0_20:4	0.80791	0.03969	PE	1	YES
484	PE 39:4|PE 17:0_22:4	0.11115	-0.25578	PE	1	YES	PE 39:4|PE 17:0_22:4	0.07055	-0.28185	PE	1	YES	PE 39:4|PE 17:0_22:4	0.49106	0.11209	PE	1	YES
485	PE 39:4|PE 17:0_22:4	0.05923	-0.30086	PE	1	YES	PE 39:4|PE 17:0_22:4	0.01951	-0.35912	PE	1	YES	PE 39:4|PE 17:0_22:4	0.07075	-0.28876	PE	1	YES
486	PE O-40:4|PE O-18:2_22:2	0.47207	0.11702	PE O-	1	YES	PE O-40:4|PE O-18:2_22:2	0.45138	0.1194	PE O-	1	YES	PE O-40:4|PE O-18:2_22:2	0.14007	-0.23748	PE O-	1	YES
487	PE O-40:4|PE O-18:1_22:3	0.04333	0.32113	PE O-	1	YES	PE O-40:4|PE O-18:1_22:3	0.07035	0.28205	PE O-	1	YES	PE O-40:4|PE O-18:1_22:3	0.35075	-0.15149	PE O-	1	YES
488	PE O-40:3|PE O-18:2_22:1	0.51633	0.10568	PE O-	1	YES	PE O-40:3|PE O-18:2_22:1	0.02252	0.35134	PE O-	1	YES	PE O-40:3|PE O-18:2_22:1	0.03013	-0.34325	PE O-	1	YES
489	PG 37:4|PG 17:0_20:4	0	-0.66508	PG	0	NO	PG 37:4|PG 17:0_20:4	0.0024	-0.45609	PG	1	YES	PG 37:4|PG 17:0_20:4	0.37963	0.14273	PG	1	YES
490	CL 82:16|CL 18:1_20:4_22:5_22:6	0.46051	-0.12007	CL	1	YES	CL 82:16|CL 18:1_20:4_22:5_22:6	0.96373	-0.00723	CL	1	YES	CL 82:16|CL 18:1_20:4_22:5_22:6	0.42543	0.1296	CL	1	YES
491	PE 40:8|PE 20:4_20:4	0	0.70275	PE	0	NO	PE 40:8|PE 20:4_20:4	1e-05	0.61983	PE	0.00874	NO	PE 40:8|PE 20:4_20:4	0.62169	0.08045	PE	1	YES
492	PE 40:8|PE 18:2_22:6	0.31144	0.16416	PE	1	YES	PE 40:8|PE 18:2_22:6	0.0012	0.48273	PE	1	YES	PE 40:8|PE 18:2_22:6	0.57956	0.09028	PE	1	YES
493	PE O-41:8|PE O-19:2_22:6	0.06267	-0.29707	PE O-	1	YES	PE O-41:8|PE O-19:2_22:6	0.44306	-0.12159	PE O-	1	YES	PE O-41:8|PE O-19:2_22:6	0.9964	0.00074	PE O-	1	YES
494	MGDG 32:1|MGDG 16:0_16:1	0.41962	-0.13122	MGDG	1	YES	MGDG 32:1|MGDG 16:0_16:1	0.58429	0.08689	MGDG	1	YES	MGDG 32:1|MGDG 16:0_16:1	0.06425	-0.29539	MGDG	1	YES
495	PE 40:7|PE 18:1_22:6	0.00053	-0.52326	PE	0.46322	YES	PE 40:7|PE 18:1_22:6	0.79941	0.04041	PE	1	YES	PE 40:7|PE 18:1_22:6	0.75451	0.05103	PE	1	YES
496	PC 32:2|PC 14:0_18:2	5e-05	-0.5981	PC	0.0437	NO	PC 32:2|PC 14:0_18:2	0.00762	-0.40607	PC	1	YES	PC 32:2|PC 14:0_18:2	0.16647	0.22308	PC	1	YES
497	PE O-41:7|PE O-19:1_22:6	0.01007	-0.4023	PE O-	1	YES	PE O-41:7|PE O-19:1_22:6	0.88414	-0.02318	PE O-	1	YES	PE O-41:7|PE O-19:1_22:6	0.52785	0.10281	PE O-	1	YES
498	PS O-37:1|PS O-19:0_18:1	0.60954	-0.08325	PS O-	1	YES	PS O-37:1|PS O-19:0_18:1	0.0583	-0.29453	PS O-	1	YES	PS O-37:1|PS O-19:0_18:1	0.23173	-0.19343	PS O-	1	YES
499	MGDG 32:0|MGDG 16:0_16:0	0.13053	-0.24318	MGDG	1	YES	MGDG 32:0|MGDG 16:0_16:0	0.98687	0.00262	MGDG	1	YES	MGDG 32:0|MGDG 16:0_16:0	0.03812	-0.3291	MGDG	1	YES
500	PE 40:6|PE 18:0_22:6	0.00011	-0.57401	PE	0.09614	YES	PE 40:6|PE 18:0_22:6	0.86761	-0.02652	PE	1	YES	PE 40:6|PE 18:0_22:6	0.4616	0.11978	PE	1	YES
501	PE 40:6|PE 18:0_22:6	0.03151	-0.3406	PE	1	YES	PE 40:6|PE 18:0_22:6	0.37851	-0.13943	PE	1	YES	PE 40:6|PE 18:0_22:6	0.75882	0.0501	PE	1	YES
502	PC 32:1|PC 16:0_16:1	0.01476	-0.38284	PC	1	YES	PC 32:1|PC 16:0_16:1	0.10787	-0.25168	PC	1	YES	PC 32:1|PC 16:0_16:1	0.63214	0.07805	PC	1	YES
503	PC 32:1|PC 16:0_16:1	0.75634	-0.05064	PC	1	YES	PC 32:1|PC 16:0_16:1	5e-04	-0.51367	PC	0.437	YES	PC 32:1|PC 16:0_16:1	0.14189	0.23643	PC	1	YES
504	PE 40:5|PE 18:0_22:5	0.00075	-0.51127	PE	0.6555	YES	PE 40:5|PE 18:0_22:5	0.00028	-0.53311	PE	0.24472	YES	PE 40:5|PE 18:0_22:5	0.27744	0.17596	PE	1	YES
505	PE 40:5|PE 20:1_20:4	0.16557	-0.22354	PE	1	YES	PE 40:5|PE 20:1_20:4	0.76661	0.0472	PE	1	YES	PE 40:5|PE 20:1_20:4	0.25254	-0.18522	PE	1	YES
506	PC 32:0|PC 16:0_16:0	0.07095	-0.28856	PC	1	YES	PC 32:0|PC 16:0_16:0	0.01827	-0.36262	PC	1	YES	PC 32:0|PC 16:0_16:0	0.25293	0.18507	PC	1	YES
507	PG 38:6|PG 18:2_20:4	0.99045	0.00195	PG	1	YES	PG 38:6|PG 18:2_20:4	0.3524	0.14715	PG	1	YES	PG 38:6|PG 18:2_20:4	0.12355	0.24754	PG	1	YES
508	PG 38:6|PG 18:2_20:4	0	-0.82407	PG	0	NO	PG 38:6|PG 18:2_20:4	0	-0.79692	PG	0	NO	PG 38:6|PG 18:2_20:4	0.1978	-0.20798	PG	1	YES
509	PG 38:6|PG 16:0_22:6	0.00019	-0.55627	PG	0.16606	YES	PG 38:6|PG 16:0_22:6	0.00645	0.41379	PG	1	YES	PG 38:6|PG 16:0_22:6	0.21973	0.1984	PG	1	YES
510	PE 40:4|PE 18:0_22:4	0.03418	-0.33573	PE	1	YES	PE 40:4|PE 18:0_22:4	2e-05	-0.60344	PE	0.01748	NO	PE 40:4|PE 18:0_22:4	0.34716	0.15261	PE	1	YES
511	PE 40:4|PE 18:0_22:4	0.21203	-0.20169	PE	1	YES	PE 40:4|PE 18:0_22:4	0.56419	-0.09155	PE	1	YES	PE 40:4|PE 18:0_22:4	0.34493	0.15331	PE	1	YES
512	PG 38:5|PG 18:1_20:4	0.15424	-0.22953	PG	1	YES	PG 38:5|PG 18:1_20:4	0.95428	-0.00912	PG	1	YES	PG 38:5|PG 18:1_20:4	0.08872	0.27266	PG	1	YES
513	PG 38:5|PG 18:1_20:4	0	-0.82953	PG	0	NO	PG 38:5|PG 18:1_20:4	0	-0.79201	PG	0	NO	PG 38:5|PG 18:1_20:4	0.0262	-0.35138	PG	1	YES
514	CL 84:19|CL 18:1_22:6_22:6_22:6	0.32226	-0.16058	CL	1	YES	CL 84:19|CL 18:1_22:6_22:6_22:6	0.46551	0.11573	CL	1	YES	CL 84:19|CL 18:1_22:6_22:6_22:6	0.61104	0.08291	CL	1	YES
515	PE 39:4;O|PE 22:3_17:1;O	0.29762	0.16885	PE	1	YES	PE 39:4;O|PE 22:3_17:1;O	0.16846	-0.21651	PE	1	YES	PE 39:4;O|PE 22:3_17:1;O	0.09078	-0.27098	PE	1	YES
516	PE 40:3|PE 18:0_22:3	0.24037	0.18996	PE	1	YES	PE 40:3|PE 18:0_22:3	0.77292	-0.04589	PE	1	YES	PE 40:3|PE 18:0_22:3	0.47985	-0.11499	PE	1	YES
517	PG 38:4|PG 18:0_20:4	1e-05	-0.65048	PG	0.00874	NO	PG 38:4|PG 18:0_20:4	0.00831	-0.402	PG	1	YES	PG 38:4|PG 18:0_20:4	0.38697	0.14056	PG	1	YES
518	PG 38:4|PG 18:1_20:3	0.002	-0.47412	PG	1	YES	PG 38:4|PG 18:1_20:3	0.75303	-0.05003	PG	1	YES	PG 38:4|PG 18:1_20:3	0.02725	-0.3491	PG	1	YES
519	PE O-42:9|PE O-20:3_22:6	0.00168	-0.4809	PE O-	1	YES	PE O-42:9|PE O-20:3_22:6	0.14443	-0.22911	PE O-	1	YES	PE O-42:9|PE O-20:3_22:6	0.5721	0.09206	PE O-	1	YES
520	PE 40:2|PE 20:1_20:1	0.13474	0.24062	PE	1	YES	PE 40:2|PE 20:1_20:1	0.17096	0.21527	PE	1	YES	PE 40:2|PE 20:1_20:1	0.33203	-0.15741	PE	1	YES
521	PE 40:2|PE 20:1_20:1	0.078	-0.28192	PE	1	YES	PE 40:2|PE 20:1_20:1	0.38114	0.13867	PE	1	YES	PE 40:2|PE 20:1_20:1	0.21071	-0.20226	PE	1	YES
522	PE O-42:8|PE O-18:2_24:6	0.70187	0.06245	PE O-	1	YES	PE O-42:8|PE O-18:2_24:6	0.08909	0.26563	PE O-	1	YES	PE O-42:8|PE O-18:2_24:6	0.06217	-0.29761	PE O-	1	YES
523	PE O-42:8|PE O-20:2_22:6	0.18274	-0.21501	PE O-	1	YES	PE O-42:8|PE O-20:2_22:6	0.88786	-0.02243	PE O-	1	YES	PE O-42:8|PE O-20:2_22:6	0.49731	0.11049	PE O-	1	YES
524	PC O-34:3|PC O-16:1_18:2	0.35864	0.14906	PC O-	1	YES	PC O-34:3|PC O-16:1_18:2	6e-05	0.58012	PC O-	0.05244	YES	PC O-34:3|PC O-16:1_18:2	0.47433	-0.11643	PC O-	1	YES
525	PE 40:1|PE 18:0_22:1	0.29675	-0.16915	PE	1	YES	PE 40:1|PE 18:0_22:1	0.48891	0.10977	PE	1	YES	PE 40:1|PE 18:0_22:1	0.87879	-0.0249	PE	1	YES
526	PE 41:7|PE 19:1_22:6	0.43931	-0.12578	PE	1	YES	PE 41:7|PE 19:1_22:6	0.27276	-0.17317	PE	1	YES	PE 41:7|PE 19:1_22:6	0.24473	-0.18824	PE	1	YES
527	PC 33:2|PC 15:0_18:2	0.17667	-0.21796	PC	1	YES	PC 33:2|PC 15:0_18:2	0.00106	-0.48742	PC	0.92644	YES	PC 33:2|PC 15:0_18:2	0.44723	-0.12363	PC	1	YES
528	PE O-42:7|PE O-20:1_22:6	0.65459	-0.07296	PE O-	1	YES	PE O-42:7|PE O-20:1_22:6	0.00016	-0.54995	PE O-	0.13984	YES	PE O-42:7|PE O-20:1_22:6	0.36129	0.14824	PE O-	1	YES
529	PE O-42:7|PE O-18:1_24:6	0.34687	0.1527	PE O-	1	YES	PE O-42:7|PE O-18:1_24:6	0.18427	0.20891	PE O-	1	YES	PE O-42:7|PE O-18:1_24:6	0.2797	0.17515	PE O-	1	YES
530	PC O-34:2|PC O-16:1_18:1	0.72715	-0.05693	PC O-	1	YES	PC O-34:2|PC O-16:1_18:1	0.00244	0.45543	PC O-	1	YES	PC O-34:2|PC O-16:1_18:1	0.18733	-0.21283	PC O-	1	YES
531	PE 40:7;O|PE 20:4_20:3;O	0.37205	-0.14499	PE	1	YES	PE 40:7;O|PE 20:4_20:3;O	0.00136	-0.47822	PE	1	YES	PE 40:7;O|PE 20:4_20:3;O	0.43609	-0.12666	PE	1	YES
532	SHexCer 36:2;O2	0.65355	0.07319	SHexCer	1	YES	SHexCer 36:2;O2	0.28538	0.16875	SHexCer	1	YES	SHexCer 36:2;O2	0.09198	-0.27002	SHexCer	1	YES
533	PE 41:6|PE 19:0_22:6	0.0526	-0.30872	PE	1	YES	PE 41:6|PE 19:0_22:6	0.68275	0.06496	PE	1	YES	PE 41:6|PE 19:0_22:6	0.80645	0.03999	PE	1	YES
534	PC 33:1|PC 16:0_17:1	0.00013	-0.56822	PC	0.11362	YES	PC 33:1|PC 16:0_17:1	0.00038	-0.52311	PC	0.33212	YES	PC 33:1|PC 16:0_17:1	0.22244	-0.19726	PC	1	YES
535	PE O-42:6|PE O-18:1_24:5	0.4886	0.11272	PE O-	1	YES	PE O-42:6|PE O-18:1_24:5	0.03002	-0.33518	PE O-	1	YES	PE O-42:6|PE O-18:1_24:5	0.4213	0.13075	PE O-	1	YES
536	PE O-42:6|PE O-18:2_24:4	0.27773	-0.17586	PE O-	1	YES	PE O-42:6|PE O-18:2_24:4	0.70369	0.06046	PE O-	1	YES	PE O-42:6|PE O-18:2_24:4	0.12302	-0.24789	PE O-	1	YES
537	PE O-42:6|PE O-20:2_22:4	0.5151	0.10599	PE O-	1	YES	PE O-42:6|PE O-20:2_22:4	0.84993	0.0301	PE O-	1	YES	PE O-42:6|PE O-20:2_22:4	0.17169	-0.22043	PE O-	1	YES
538	PC O-34:1|PC O-16:0_18:1	0.00653	-0.4231	PC O-	1	YES	PC O-34:1|PC O-16:0_18:1	0.60028	0.08323	PC O-	1	YES	PC O-34:1|PC O-16:0_18:1	0.08437	-0.27631	PC O-	1	YES
539	SHexCer 36:1;O2	0.41568	-0.13232	SHexCer	1	YES	SHexCer 36:1;O2	0.52694	0.10041	SHexCer	1	YES	SHexCer 36:1;O2	0.27037	-0.17853	SHexCer	1	YES
540	PC 33:0|PC 16:0_17:0	0.8712	0.02647	PC	1	YES	PC 33:0|PC 16:0_17:0	0.27541	-0.17223	PC	1	YES	PC 33:0|PC 16:0_17:0	0.30339	0.16687	PC	1	YES
541	PC 33:0|PC 16:0_17:0	0.04074	-0.325	PC	1	YES	PC 33:0|PC 16:0_17:0	0.01197	-0.38436	PC	1	YES	PC 33:0|PC 16:0_17:0	0.18198	0.21537	PC	1	YES
542	PE O-42:5|PE O-20:1_22:4	0.35819	0.14919	PE O-	1	YES	PE O-42:5|PE O-20:1_22:4	0.22484	-0.19132	PE O-	1	YES	PE O-42:5|PE O-20:1_22:4	0.29239	0.17066	PE O-	1	YES
543	PE O-42:5|PE O-18:1_24:4	0.32973	0.15815	PE O-	1	YES	PE O-42:5|PE O-18:1_24:4	0.56167	-0.09214	PE O-	1	YES	PE O-42:5|PE O-18:1_24:4	0.21031	-0.20243	PE O-	1	YES
544	CL 86:22|CL 20:4_22:6_22:6_22:6	0.00319	-0.45491	CL	1	YES	CL 86:22|CL 20:4_22:6_22:6_22:6	0.34624	0.14902	CL	1	YES	CL 86:22|CL 20:4_22:6_22:6_22:6	0.86878	0.02697	CL	1	YES
545	SHexCer 36:0;O2	0.50052	0.10967	SHexCer	1	YES	SHexCer 36:0;O2	0.3584	0.14535	SHexCer	1	YES	SHexCer 36:0;O2	0.08508	-0.2757	SHexCer	1	YES
546	PE 42:10|PE 20:4_22:6	0.04819	0.31439	PE	1	YES	PE 42:10|PE 20:4_22:6	0.00268	0.45168	PE	1	YES	PE 42:10|PE 20:4_22:6	0.31961	0.16145	PE	1	YES
547	PS 38:4|PS 18:0_20:4	0.11863	0.25073	PS	1	YES	PS 38:4|PS 18:0_20:4	0.47603	-0.11303	PS	1	YES	PS 38:4|PS 18:0_20:4	0.13522	0.24034	PS	1	YES
548	PE 40:4;O|PE 18:1_22:3;O	0.33414	-0.15673	PE	1	YES	PE 40:4;O|PE 18:1_22:3;O	6e-04	-0.50764	PE	0.5244	YES	PE 40:4;O|PE 18:1_22:3;O	0.78672	-0.04416	PE	1	YES
549	PE 42:9|PE 20:3_22:6	0.3429	-0.15395	PE	1	YES	PE 42:9|PE 20:3_22:6	0.8439	-0.03132	PE	1	YES	PE 42:9|PE 20:3_22:6	0.49966	0.10989	PE	1	YES
550	PE 42:9|PE 20:4_22:5	0.97892	-0.00431	PE	1	YES	PE 42:9|PE 20:4_22:5	0.01666	0.36747	PE	1	YES	PE 42:9|PE 20:4_22:5	0.54584	-0.09839	PE	1	YES
551	PC 34:4|PC 14:0_20:4	0.61767	-0.08137	PC	1	YES	PC 34:4|PC 14:0_20:4	0.93769	0.01244	PC	1	YES	PC 34:4|PC 14:0_20:4	0.07091	0.2886	PC	1	YES
552	PE 42:8|PE 20:4_22:4	0.44889	-0.12318	PE	1	YES	PE 42:8|PE 20:4_22:4	0.40265	-0.13257	PE	1	YES	PE 42:8|PE 20:4_22:4	0.761	-0.04964	PE	1	YES
553	PC 34:3|PC 16:1_18:2	1e-05	-0.63374	PC	0.00874	NO	PC 34:3|PC 16:1_18:2	0.02664	-0.34198	PC	1	YES	PC 34:3|PC 16:1_18:2	0.269	0.17904	PC	1	YES
554	MGDG 34:1|MGDG 16:0_18:1	0.5402	0.09977	MGDG	1	YES	MGDG 34:1|MGDG 16:0_18:1	0.4556	0.11829	MGDG	1	YES	MGDG 34:1|MGDG 16:0_18:1	0.00833	-0.41153	MGDG	1	YES
555	MGDG 34:1|MGDG 16:0_18:1	0.29354	0.17026	MGDG	1	YES	MGDG 34:1|MGDG 16:0_18:1	0.73006	-0.05486	MGDG	1	YES	MGDG 34:1|MGDG 16:0_18:1	0.00745	-0.41688	MGDG	1	YES
556	PC 33:3;O|PC 16:1_17:2;O	0.34446	-0.15346	PC	1	YES	PC 33:3;O|PC 16:1_17:2;O	0.03851	-0.32051	PC	1	YES	PC 33:3;O|PC 16:1_17:2;O	0.72685	0.05699	PC	1	YES
557	PE 42:7|PE 20:1_22:6	0.03632	-0.33206	PE	1	YES	PE 42:7|PE 20:1_22:6	0.26723	-0.17515	PE	1	YES	PE 42:7|PE 20:1_22:6	0.82457	0.03619	PE	1	YES
558	PC 34:2|PC 16:1_18:1	0.1018	-0.26247	PC	1	YES	PC 34:2|PC 16:1_18:1	0.00196	-0.46424	PC	1	YES	PC 34:2|PC 16:1_18:1	0.85574	0.02968	PC	1	YES
559	PC 34:2|PC 16:1_18:1	5e-05	-0.5948	PC	0.0437	NO	PC 34:2|PC 16:1_18:1	0.00126	-0.48098	PC	1	YES	PC 34:2|PC 16:1_18:1	0.22397	0.19663	PC	1	YES
560	PG 40:8|PG 18:2_22:6	0	-0.68576	PG	0	NO	PG 40:8|PG 18:2_22:6	0.00017	-0.54909	PG	0.14858	YES	PG 40:8|PG 18:2_22:6	0.53367	0.10137	PG	1	YES
561	PG 40:8|PG 20:4_20:4	0	-0.69943	PG	0	NO	PG 40:8|PG 20:4_20:4	0.00358	-0.43964	PG	1	YES	PG 40:8|PG 20:4_20:4	0.15516	0.22903	PG	1	YES
562	MGDG 34:0|MGDG 16:0_18:0	0.08766	-0.27354	MGDG	1	YES	MGDG 34:0|MGDG 16:0_18:0	0.59908	-0.0835	MGDG	1	YES	MGDG 34:0|MGDG 16:0_18:0	0.16259	-0.22509	MGDG	1	YES
563	PC 34:1|PC 16:0_18:1	0.02066	-0.36476	PC	1	YES	PC 34:1|PC 16:0_18:1	0.00862	-0.40027	PC	1	YES	PC 34:1|PC 16:0_18:1	0.24686	0.18741	PC	1	YES
564	PC 34:1|PC 16:0_18:1	0.00175	-0.47947	PC	1	YES	PC 34:1|PC 16:0_18:1	0.68524	0.06442	PC	1	YES	PC 34:1|PC 16:0_18:1	0.97379	-0.00537	PC	1	YES
565	PG 40:7|PG 18:1_22:6	2e-05	-0.62137	PG	0.01748	NO	PG 40:7|PG 18:1_22:6	0	-0.65292	PG	0	NO	PG 40:7|PG 18:1_22:6	0.7364	-0.05493	PG	1	YES
566	PG 40:7|PG 18:1_22:6	0.03459	0.33502	PG	1	YES	PG 40:7|PG 18:1_22:6	0	0.78081	PG	0	NO	PG 40:7|PG 18:1_22:6	0.93522	0.01327	PG	1	YES
567	PE 42:5|PE 18:0_24:5	0.7205	-0.05837	PE	1	YES	PE 42:5|PE 18:0_24:5	0.02574	-0.34392	PE	1	YES	PE 42:5|PE 18:0_24:5	0.77649	-0.04633	PE	1	YES
568	PE 42:5|PE 20:1_22:4	0.43895	-0.12588	PE	1	YES	PE 42:5|PE 20:1_22:4	0.65686	0.07059	PE	1	YES	PE 42:5|PE 20:1_22:4	0.15694	-0.22807	PE	1	YES
569	PC 34:0|PC 16:0_18:0	0.04022	-0.32578	PC	1	YES	PC 34:0|PC 16:0_18:0	0.01579	-0.37028	PC	1	YES	PC 34:0|PC 16:0_18:0	0.25574	0.18399	PC	1	YES
570	PG 40:6|PG 18:0_22:6	0.00352	-0.45068	PG	1	YES	PG 40:6|PG 18:0_22:6	0.15337	-0.22425	PG	1	YES	PG 40:6|PG 18:0_22:6	0.56729	0.09321	PG	1	YES
571	PG 40:6|PG 18:2_22:4	0.22185	-0.19751	PG	1	YES	PG 40:6|PG 18:2_22:4	0	-0.70694	PG	0	NO	PG 40:6|PG 18:2_22:4	0.74665	-0.05272	PG	1	YES
572	PG 40:6|PG 18:1_22:5	0	-0.73287	PG	0	NO	PG 40:6|PG 18:1_22:5	0.00023	-0.53899	PG	0.20102	YES	PG 40:6|PG 18:1_22:5	0.23662	-0.19146	PG	1	YES
573	SHexCer 36:1;O3	0.29502	-0.16975	SHexCer	1	YES	SHexCer 36:1;O3	0.48899	-0.10975	SHexCer	1	YES	SHexCer 36:1;O3	0.82595	-0.0359	SHexCer	1	YES
574	PE 42:4|PE 18:0_24:4	0.83904	-0.03316	PE	1	YES	PE 42:4|PE 18:0_24:4	0.00123	-0.48194	PE	1	YES	PE 42:4|PE 18:0_24:4	0.16936	-0.22161	PE	1	YES
575	PC O-36:5|PC O-16:1_20:4	0.19828	0.20777	PC O-	1	YES	PC O-36:5|PC O-16:1_20:4	0.98675	0.00264	PC O-	1	YES	PC O-36:5|PC O-16:1_20:4	0.01373	0.38662	PC O-	1	YES
576	PC 35:4|PC 15:0_20:4	0.07011	-0.28939	PC	1	YES	PC 35:4|PC 15:0_20:4	0.31691	-0.15823	PC	1	YES	PC 35:4|PC 15:0_20:4	0.15337	0.23	PC	1	YES
577	PC O-36:4|PC O-16:0_20:4	0.47599	-0.116	PC O-	1	YES	PC O-36:4|PC O-16:0_20:4	0.10121	0.2564	PC O-	1	YES	PC O-36:4|PC O-16:0_20:4	0.32519	-0.15962	PC O-	1	YES
578	PC 35:3|PC 17:1_18:2	0.10388	-0.26094	PC	1	YES	PC 35:3|PC 17:1_18:2	0.93197	-0.01358	PC	1	YES	PC 35:3|PC 17:1_18:2	0.30164	-0.16747	PC	1	YES
579	PC O-36:3|PC O-18:2_18:1	0.46858	0.11794	PC O-	1	YES	PC O-36:3|PC O-18:2_18:1	0.37705	0.13985	PC O-	1	YES	PC O-36:3|PC O-18:2_18:1	0.31493	-0.163	PC O-	1	YES
580	PC O-36:3|PC O-16:0_20:3	0.9564	-0.00893	PC O-	1	YES	PC O-36:3|PC O-16:0_20:3	0.83354	-0.03343	PC O-	1	YES	PC O-36:3|PC O-16:0_20:3	0.21287	-0.20132	PC O-	1	YES
581	PE 42:1|PE 24:0_18:1	0.91014	-0.01843	PE	1	YES	PE 42:1|PE 24:0_18:1	0.49842	-0.1074	PE	1	YES	PE 42:1|PE 24:0_18:1	0.13929	-0.23794	PE	1	YES
582	PE 42:8;O|PE 22:5_20:3;O	0.02248	-0.36007	PE	1	YES	PE 42:8;O|PE 22:5_20:3;O	0.00381	-0.437	PE	1	YES	PE 42:8;O|PE 22:5_20:3;O	0.52913	0.10249	PE	1	YES
583	PC 35:2|PC 17:1_18:1	0.27818	-0.17569	PC	1	YES	PC 35:2|PC 17:1_18:1	0.48636	0.11041	PC	1	YES	PC 35:2|PC 17:1_18:1	0.06729	-0.29222	PC	1	YES
584	PC O-36:2|PC O-18:1_18:1	0.84069	0.03281	PC O-	1	YES	PC O-36:2|PC O-18:1_18:1	0.05137	0.30268	PC O-	1	YES	PC O-36:2|PC O-18:1_18:1	0.4207	-0.13092	PC O-	1	YES
585	PC O-36:2|PC O-18:1_18:1	0.86409	-0.02794	PC O-	1	YES	PC O-36:2|PC O-18:1_18:1	0.02721	0.34079	PC O-	1	YES	PC O-36:2|PC O-18:1_18:1	0.17893	-0.21685	PC O-	1	YES
586	PS 40:7|PS 18:1_22:6	0.32852	0.15854	PS	1	YES	PS 40:7|PS 18:1_22:6	0.59995	-0.0833	PS	1	YES	PS 40:7|PS 18:1_22:6	0.01156	0.3954	PS	1	YES
587	PC 35:1|PC 17:0_18:1	0.00023	-0.55036	PC	0.20102	YES	PC 35:1|PC 17:0_18:1	0.00794	-0.40415	PC	1	YES	PC 35:1|PC 17:0_18:1	0.47579	-0.11605	PC	1	YES
588	PC 35:1|PC 17:0_18:1	0.00032	-0.53997	PC	0.27968	YES	PC 35:1|PC 17:0_18:1	0.63444	0.07554	PC	1	YES	PC 35:1|PC 17:0_18:1	0.329	0.15838	PC	1	YES
589	PC O-36:1|PC O-16:0_20:1	0.53518	0.101	PC O-	1	YES	PC O-36:1|PC O-16:0_20:1	0.24308	0.18413	PC O-	1	YES	PC O-36:1|PC O-16:0_20:1	0.18913	-0.21198	PC O-	1	YES
590	PC O-36:1|PC O-18:0_18:1	0.40718	0.13473	PC O-	1	YES	PC O-36:1|PC O-18:0_18:1	0.96668	-0.00665	PC O-	1	YES	PC O-36:1|PC O-18:0_18:1	0.49869	-0.11014	PC O-	1	YES
591	PI 34:2|PI 16:0_18:2	0.84586	-0.03174	PI	1	YES	PI 34:2|PI 16:0_18:2	0.62098	-0.07855	PI	1	YES	PI 34:2|PI 16:0_18:2	0.07275	-0.28682	PI	1	YES
592	PE 44:12|PE 22:6_22:6	0.81243	0.03873	PE	1	YES	PE 44:12|PE 22:6_22:6	0.00735	0.40775	PE	1	YES	PE 44:12|PE 22:6_22:6	0.69442	0.06409	PE	1	YES
593	PS 40:6|PS 18:0_22:6	0.22167	0.19758	PS	1	YES	PS 40:6|PS 18:0_22:6	0.34121	-0.15057	PS	1	YES	PS 40:6|PS 18:0_22:6	0.09506	0.26758	PS	1	YES
594	PS 40:6|PS 18:0_22:6	0.15631	0.22841	PS	1	YES	PS 40:6|PS 18:0_22:6	0.06114	-0.29142	PS	1	YES	PS 40:6|PS 18:0_22:6	0.13083	0.24299	PS	1	YES
595	PC 35:0|PC 16:0_19:0	0.02312	-0.35848	PC	1	YES	PC 35:0|PC 16:0_19:0	1e-04	-0.56454	PC	0.0874	YES	PC 35:0|PC 16:0_19:0	0.1155	0.25282	PC	1	YES
596	PE 44:11|PE 22:5_22:6	0.11687	-0.2519	PE	1	YES	PE 44:11|PE 22:5_22:6	0.64659	-0.07285	PE	1	YES	PE 44:11|PE 22:5_22:6	0.58003	0.09017	PE	1	YES
597	PE 44:10|PE 22:4_22:6	0.07133	-0.2882	PE	1	YES	PE 44:10|PE 22:4_22:6	0.40884	-0.13084	PE	1	YES	PE 44:10|PE 22:4_22:6	0.54409	-0.09882	PE	1	YES
598	PE 44:10|PE 22:5_22:5	0.38111	-0.14229	PE	1	YES	PE 44:10|PE 22:5_22:5	0.97466	-0.00505	PE	1	YES	PE 44:10|PE 22:5_22:5	0.61215	-0.08265	PE	1	YES
599	PC 36:5|PC 16:1_20:4	0.00011	0.57282	PC	0.09614	YES	PC 36:5|PC 16:1_20:4	0.08886	0.26581	PC	1	YES	PC 36:5|PC 16:1_20:4	0.08431	0.27636	PC	1	YES
600	PE 44:9|PE 22:4_22:5	0.03323	-0.33742	PE	1	YES	PE 44:9|PE 22:4_22:5	0.191	-0.20581	PE	1	YES	PE 44:9|PE 22:4_22:5	0.24047	-0.18992	PE	1	YES
601	PC 36:4|PC 18:2_18:2	0	-0.85453	PC	0	NO	PC 36:4|PC 18:2_18:2	7e-05	-0.57244	PC	0.06118	YES	PC 36:4|PC 18:2_18:2	0.15135	0.2311	PC	1	YES
602	PC 36:4|PC 16:0_20:4	0.07195	-0.28759	PC	1	YES	PC 36:4|PC 16:0_20:4	0.13081	0.23696	PC	1	YES	PC 36:4|PC 16:0_20:4	0.18037	0.21615	PC	1	YES
603	PG 42:10|PG 20:4_22:6	0.42641	-0.12933	PG	1	YES	PG 42:10|PG 20:4_22:6	0.01697	-0.36651	PG	1	YES	PG 42:10|PG 20:4_22:6	0.04479	0.31905	PG	1	YES
604	PG 42:10|PG 20:4_22:6	2e-05	-0.61684	PG	0.01748	NO	PG 42:10|PG 20:4_22:6	0.04692	-0.3084	PG	1	YES	PG 42:10|PG 20:4_22:6	0.46781	0.11814	PG	1	YES
605	PG 42:10|PG 20:4_22:6	0	0.72449	PG	0	NO	PG 42:10|PG 20:4_22:6	0	0.86111	PG	0	NO	PG 42:10|PG 20:4_22:6	0.36654	0.14665	PG	1	YES
606	MGDG 36:2|MGDG 18:1_18:1	0.69169	-0.06469	MGDG	1	YES	MGDG 36:2|MGDG 18:1_18:1	0.24347	0.18398	MGDG	1	YES	MGDG 36:2|MGDG 18:1_18:1	0.03261	-0.33855	MGDG	1	YES
607	PC 36:3|PC 16:0_20:3	6e-05	-0.59096	PC	0.05244	YES	PC 36:3|PC 16:0_20:3	0.99101	-0.00179	PC	1	YES	PC 36:3|PC 16:0_20:3	0.02764	0.34828	PC	1	YES
608	PC 36:3|PC 16:0_20:3	0.90933	0.01859	PC	1	YES	PC 36:3|PC 16:0_20:3	0.74325	0.05208	PC	1	YES	PC 36:3|PC 16:0_20:3	0.21218	0.20162	PC	1	YES
609	PG 42:9|PG 20:3_22:6	4e-05	-0.60057	PG	0.03496	NO	PG 42:9|PG 20:3_22:6	0.06313	-0.2893	PG	1	YES	PG 42:9|PG 20:3_22:6	0.225	0.19619	PG	1	YES
610	PG 42:9|PG 20:3_22:6	0.86245	-0.02829	PG	1	YES	PG 42:9|PG 20:3_22:6	0.01385	-0.37701	PG	1	YES	PG 42:9|PG 20:3_22:6	0.51985	-0.1048	PG	1	YES
611	MGDG 36:1|MGDG 16:0_20:1	0.65213	-0.07351	MGDG	1	YES	MGDG 36:1|MGDG 16:0_20:1	0.20885	0.19797	MGDG	1	YES	MGDG 36:1|MGDG 16:0_20:1	0.05535	-0.30536	MGDG	1	YES
612	MGDG 36:1|MGDG 18:0_18:1	0.65806	-0.07218	MGDG	1	YES	MGDG 36:1|MGDG 18:0_18:1	0.45307	0.11895	MGDG	1	YES	MGDG 36:1|MGDG 18:0_18:1	0.03461	-0.33499	MGDG	1	YES
613	PC 36:2|PC 18:0_18:2	0.01493	-0.38225	PC	1	YES	PC 36:2|PC 18:0_18:2	0.021	-0.35515	PC	1	YES	PC 36:2|PC 18:0_18:2	0.82943	0.03517	PC	1	YES
614	PC 36:2|PC 16:0_20:2	0.00707	-0.41938	PC	1	YES	PC 36:2|PC 16:0_20:2	0.56527	-0.0913	PC	1	YES	PC 36:2|PC 16:0_20:2	0.17155	-0.2205	PC	1	YES
615	PG 42:8|PG 20:4_22:4	0.00907	-0.40745	PG	1	YES	PG 42:8|PG 20:4_22:4	0	-0.71744	PG	0	NO	PG 42:8|PG 20:4_22:4	0.49675	-0.11063	PG	1	YES
616	PE 42:8;O2|PE 20:4_22:4;O2	0.10949	-0.25693	PE	1	YES	PE 42:8;O2|PE 20:4_22:4;O2	0.39934	-0.13349	PE	1	YES	PE 42:8;O2|PE 20:4_22:4;O2	0.60676	-0.0839	PE	1	YES
617	PC 36:1|PC 18:0_18:1	0.13318	-0.24157	PC	1	YES	PC 36:1|PC 18:0_18:1	0.00105	-0.48772	PC	0.9177	YES	PC 36:1|PC 18:0_18:1	0.16949	-0.22154	PC	1	YES
618	PC 36:1|PC 18:0_18:1	0.03346	-0.33701	PC	1	YES	PC 36:1|PC 18:0_18:1	0.03233	-0.33088	PC	1	YES	PC 36:1|PC 18:0_18:1	0.83569	-0.03386	PC	1	YES
619	PC O-38:7|PC O-16:1_22:6	0.82407	0.03629	PC O-	1	YES	PC O-38:7|PC O-16:1_22:6	0.00488	0.4263	PC O-	1	YES	PC O-38:7|PC O-16:1_22:6	0.09393	0.26847	PC O-	1	YES
620	PC 37:6|PC 15:0_22:6	0.07566	-0.28407	PC	1	YES	PC 37:6|PC 15:0_22:6	0.77122	0.04624	PC	1	YES	PC 37:6|PC 15:0_22:6	0.19628	0.20868	PC	1	YES
621	PC O-38:6|PC O-18:2_20:4	5e-05	0.5985	PC O-	0.0437	NO	PC O-38:6|PC O-18:2_20:4	0	0.72441	PC O-	0	NO	PC O-38:6|PC O-18:2_20:4	0.24879	-0.18666	PC O-	1	YES
622	PC O-38:6|PC O-16:0_22:6	0.00144	-0.48706	PC O-	1	YES	PC O-38:6|PC O-16:0_22:6	0.11331	0.24799	PC O-	1	YES	PC O-38:6|PC O-16:0_22:6	0.12293	0.24794	PC O-	1	YES
623	PC O-38:5|PC O-18:1_20:4	0	0.77737	PC O-	0	NO	PC O-38:5|PC O-18:1_20:4	0.70231	-0.06075	PC O-	1	YES	PC O-38:5|PC O-18:1_20:4	0.05808	0.30217	PC O-	1	YES
624	PC O-38:5|PC O-16:1_22:4	0.00018	0.55939	PC O-	0.15732	YES	PC O-38:5|PC O-16:1_22:4	0.83003	-0.03414	PC O-	1	YES	PC O-38:5|PC O-16:1_22:4	0.72056	0.05836	PC O-	1	YES
625	PC O-38:5|PC O-18:1_20:4	0.32876	-0.15846	PC O-	1	YES	PC O-38:5|PC O-18:1_20:4	0.24767	0.18238	PC O-	1	YES	PC O-38:5|PC O-18:1_20:4	0.48283	-0.11422	PC O-	1	YES
626	PC O-38:4|PC O-18:0_20:4	0.06603	-0.29352	PC O-	1	YES	PC O-38:4|PC O-18:0_20:4	0.06408	0.28832	PC O-	1	YES	PC O-38:4|PC O-18:0_20:4	0.01458	0.38348	PC O-	1	YES
627	PC O-38:4|PC O-16:0_22:4	0.00453	-0.43971	PC O-	1	YES	PC O-38:4|PC O-16:0_22:4	0.59007	0.08556	PC O-	1	YES	PC O-38:4|PC O-16:0_22:4	0.44549	-0.1241	PC O-	1	YES
628	PI 36:5|PI 16:1_20:4	0.73603	0.05501	PI	1	YES	PI 36:5|PI 16:1_20:4	0.18123	-0.21033	PI	1	YES	PI 36:5|PI 16:1_20:4	0.63833	-0.07664	PI	1	YES
629	SHexCer 39:5;O3	0.34069	0.15465	SHexCer	1	YES	SHexCer 39:5;O3	0.38121	-0.13865	SHexCer	1	YES	SHexCer 39:5;O3	0.10329	0.26137	SHexCer	1	YES
630	PC O-38:3|PC O-18:2_20:1	0.39629	0.13785	PC O-	1	YES	PC O-38:3|PC O-18:2_20:1	0.00408	0.43402	PC O-	1	YES	PC O-38:3|PC O-18:2_20:1	0.11947	-0.25018	PC O-	1	YES
631	PI 36:4|PI 16:0_20:4	0	-0.68497	PI	0	NO	PI 36:4|PI 16:0_20:4	0.00604	-0.4168	PI	1	YES	PI 36:4|PI 16:0_20:4	0.22485	-0.19626	PI	1	YES
632	PI 36:4|PI 16:0_20:4	0.07115	-0.28837	PI	1	YES	PI 36:4|PI 16:0_20:4	0.02722	-0.34077	PI	1	YES	PI 36:4|PI 16:0_20:4	0.86651	0.02744	PI	1	YES
633	PE 44:8;O|PE 22:5_22:3;O	0.00438	-0.44118	PE	1	YES	PE 44:8;O|PE 22:5_22:3;O	0.01673	-0.36725	PE	1	YES	PE 44:8;O|PE 22:5_22:3;O	0.33999	0.15487	PE	1	YES
634	SHexCer 40:3;O2	0.26427	0.18079	SHexCer	1	YES	SHexCer 40:3;O2	0.17194	0.21479	SHexCer	1	YES	SHexCer 40:3;O2	0.06871	-0.29079	SHexCer	1	YES
635	PC O-38:2|PC O-18:1_20:1	0.22109	-0.19783	PC O-	1	YES	PC O-38:2|PC O-18:1_20:1	0.48288	-0.11129	PC O-	1	YES	PC O-38:2|PC O-18:1_20:1	0.34658	-0.15279	PC O-	1	YES
636	PC O-38:2|PC O-16:1_22:1	0.0617	-0.29812	PC O-	1	YES	PC O-38:2|PC O-16:1_22:1	0.00824	0.40245	PC O-	1	YES	PC O-38:2|PC O-16:1_22:1	0.23415	-0.19245	PC O-	1	YES
637	PC O-38:2|PC O-18:1_20:1	0.13988	0.23759	PC O-	1	YES	PC O-38:2|PC O-18:1_20:1	0.23485	0.18733	PC O-	1	YES	PC O-38:2|PC O-18:1_20:1	0.20598	-0.20433	PC O-	1	YES
638	PI 36:3	0.75986	-0.04988	PI	1	YES	PI 36:3	0.57221	-0.08968	PI	1	YES	PI 36:3	0.51183	-0.10681	PI	1	YES
639	PE 44:7;O|PE 22:4_22:3;O	0.02869	-0.34611	PE	1	YES	PE 44:7;O|PE 22:4_22:3;O	9e-05	-0.56819	PE	0.07866	YES	PE 44:7;O|PE 22:4_22:3;O	0.24713	-0.18731	PE	1	YES
640	SHexCer 40:2;O2	0.23743	0.19113	SHexCer	1	YES	SHexCer 40:2;O2	0.91068	0.01785	SHexCer	1	YES	SHexCer 40:2;O2	0.1733	-0.21962	SHexCer	1	YES
641	PC 37:1|PC 16:0_21:1	0.011	-0.3979	PC	1	YES	PC 37:1|PC 16:0_21:1	0.17727	0.21221	PC	1	YES	PC 37:1|PC 16:0_21:1	0.25381	0.18473	PC	1	YES
642	PC O-38:1|PC O-18:0_20:1	0.88797	-0.023	PC O-	1	YES	PC O-38:1|PC O-18:0_20:1	0.37995	0.13901	PC O-	1	YES	PC O-38:1|PC O-18:0_20:1	0.27117	-0.17824	PC O-	1	YES
643	PC 38:7|PC 16:1_22:6	0.5432	0.09903	PC	1	YES	PC 38:7|PC 16:1_22:6	0.2651	0.17592	PC	1	YES	PC 38:7|PC 16:1_22:6	0.18413	0.21435	PC	1	YES
644	PC 38:7|PC 16:1_22:6	0.00246	0.46577	PC	1	YES	PC 38:7|PC 16:1_22:6	0	0.74574	PC	0	NO	PC 38:7|PC 16:1_22:6	0.23664	0.19145	PC	1	YES
645	SHexCer 40:1;O2	0.86658	-0.02743	SHexCer	1	YES	SHexCer 40:1;O2	0.26404	-0.17631	SHexCer	1	YES	SHexCer 40:1;O2	0.48625	-0.11333	SHexCer	1	YES
646	PC 38:6|PC 18:2_20:4	0.05176	0.30976	PC	1	YES	PC 38:6|PC 18:2_20:4	0	0.72897	PC	0	NO	PC 38:6|PC 18:2_20:4	0.12497	0.24664	PC	1	YES
647	PC 38:6|PC 16:0_22:6	0.00904	-0.4076	PC	1	YES	PC 38:6|PC 16:0_22:6	0.19812	0.20262	PC	1	YES	PC 38:6|PC 16:0_22:6	0.32727	0.15895	PC	1	YES
648	PG 44:12|PG 22:6_22:6	0.03628	-0.33212	PG	1	YES	PG 44:12|PG 22:6_22:6	0.00486	-0.42641	PG	1	YES	PG 44:12|PG 22:6_22:6	0.58036	0.09009	PG	1	YES
649	PG 44:12|PG 22:6_22:6	0.27573	-0.17658	PG	1	YES	PG 44:12|PG 22:6_22:6	0.87164	-0.0257	PG	1	YES	PG 44:12|PG 22:6_22:6	0.63103	0.0783	PG	1	YES
650	PC 37:6;O|PC 22:5_15:1;O	0.20149	0.20632	PC	1	YES	PC 37:6;O|PC 22:5_15:1;O	0.36788	0.14253	PC	1	YES	PC 37:6;O|PC 22:5_15:1;O	0.53912	0.10003	PC	1	YES
651	PC 38:5|PC 18:1_20:4	0.38542	-0.14102	PC	1	YES	PC 38:5|PC 18:1_20:4	0.81805	-0.03659	PC	1	YES	PC 38:5|PC 18:1_20:4	0.17664	0.21797	PC	1	YES
652	PC 38:5|PC 16:0_22:5	0.0027	-0.4618	PC	1	YES	PC 38:5|PC 16:0_22:5	0.43168	-0.12462	PC	1	YES	PC 38:5|PC 16:0_22:5	0.23418	0.19244	PC	1	YES
653	PG 44:11|PG 22:5_22:6	0.00304	-0.45687	PG	1	YES	PG 44:11|PG 22:5_22:6	0.01692	-0.36666	PG	1	YES	PG 44:11|PG 22:5_22:6	0.8989	-0.02074	PG	1	YES
654	PG 44:11|PG 22:5_22:6	0.00108	-0.49791	PG	0.94392	YES	PG 44:11|PG 22:5_22:6	0.26154	-0.17722	PG	1	YES	PG 44:11|PG 22:5_22:6	0.89096	-0.02238	PG	1	YES
655	PC 38:4|PC 16:0_22:4	0.02796	-0.34761	PC	1	YES	PC 38:4|PC 16:0_22:4	0.83002	0.03415	PC	1	YES	PC 38:4|PC 16:0_22:4	0.43636	0.12659	PC	1	YES
656	PC 38:4|PC 18:0_20:4	0.12856	-0.24439	PC	1	YES	PC 38:4|PC 18:0_20:4	0.00367	-0.43858	PC	1	YES	PC 38:4|PC 18:0_20:4	0.21443	0.20065	PC	1	YES
657	PC 38:4|PC 16:0_22:4	0.08686	-0.2742	PC	1	YES	PC 38:4|PC 16:0_22:4	0.01555	-0.37109	PC	1	YES	PC 38:4|PC 16:0_22:4	0.23641	0.19154	PC	1	YES
658	PG 44:10|PG 22:5_22:5	4e-05	-0.60037	PG	0.03496	NO	PG 44:10|PG 22:5_22:5	0.08266	-0.27093	PG	1	YES	PG 44:10|PG 22:5_22:5	0.1356	0.24011	PG	1	YES
659	PG 44:10|PG 22:5_22:5	0.00295	-0.45819	PG	1	YES	PG 44:10|PG 22:5_22:5	0.00106	-0.4875	PG	0.92644	YES	PG 44:10|PG 22:5_22:5	0.84434	-0.03205	PG	1	YES
660	SM 42:3;O2	2e-05	-0.61626	SM	0.01748	NO	SM 42:3;O2	0.00215	-0.46051	SM	1	YES	SM 42:3;O2	0.0539	-0.30711	SM	1	YES
661	PE 44:10;O2|PE 22:6_22:4;O2	0.00229	-0.46862	PE	1	YES	PE 44:10;O2|PE 22:6_22:4;O2	8e-05	-0.56914	PE	0.06992	YES	PE 44:10;O2|PE 22:6_22:4;O2	0.73695	-0.05481	PE	1	YES
662	PC 38:3|PC 18:0_20:3	0.00019	-0.55694	PC	0.16606	YES	PC 38:3|PC 18:0_20:3	0.43944	0.12255	PC	1	YES	PC 38:3|PC 18:0_20:3	0.03475	0.33474	PC	1	YES
663	PC 38:3|PC 18:0_20:3	0.58583	-0.0888	PC	1	YES	PC 38:3|PC 18:0_20:3	0.75125	0.0504	PC	1	YES	PC 38:3|PC 18:0_20:3	0.04772	0.31501	PC	1	YES
664	PI 37:4|PI 17:0_20:4	0	-0.71385	PI	0	NO	PI 37:4|PI 17:0_20:4	0.00199	-0.46346	PI	1	YES	PI 37:4|PI 17:0_20:4	0.1777	-0.21745	PI	1	YES
665	PG 44:9|PG 22:4_22:5	0.00644	-0.42371	PG	1	YES	PG 44:9|PG 22:4_22:5	0.21933	-0.19358	PG	1	YES	PG 44:9|PG 22:4_22:5	0.66638	-0.07031	PG	1	YES
666	PC O-40:9|PC O-18:5_22:4	0.6923	-0.06455	PC O-	1	YES	PC O-40:9|PC O-18:5_22:4	0.63581	-0.07524	PC O-	1	YES	PC O-40:9|PC O-18:5_22:4	0.79932	0.04149	PC O-	1	YES
667	PC 38:2|PC 18:1_20:1	0.10216	-0.2622	PC	1	YES	PC 38:2|PC 18:1_20:1	0.07198	0.28049	PC	1	YES	PC 38:2|PC 18:1_20:1	0.78029	0.04553	PC	1	YES
668	PC 38:2|PC 18:1_20:1	0.06516	-0.29443	PC	1	YES	PC 38:2|PC 18:1_20:1	0.04174	0.31563	PC	1	YES	PC 38:2|PC 18:1_20:1	0.43231	-0.1277	PC	1	YES
669	PE 44:8;O2|PE 22:5_22:3;O2	0.0044	-0.44097	PE	1	YES	PE 44:8;O2|PE 22:5_22:3;O2	0.07756	-0.27537	PE	1	YES	PE 44:8;O2|PE 22:5_22:3;O2	0.42735	0.12907	PE	1	YES
670	SHexCer 40:3;O3	0.92776	-0.0148	SHexCer	1	YES	SHexCer 40:3;O3	0.13384	-0.23516	SHexCer	1	YES	SHexCer 40:3;O3	0.77698	-0.04623	SHexCer	1	YES
671	PC 38:1|PC 18:0_20:1	0.37131	-0.14521	PC	1	YES	PC 38:1|PC 18:0_20:1	0.52665	0.10048	PC	1	YES	PC 38:1|PC 18:0_20:1	0.22166	0.19759	PC	1	YES
672	PC 38:1|PC 20:0_18:1	0.55639	-0.09583	PC	1	YES	PC 38:1|PC 20:0_18:1	0.18309	0.20946	PC	1	YES	PC 38:1|PC 20:0_18:1	0.80195	-0.04094	PC	1	YES
673	SHexCer 40:2;O3	0.34339	0.15379	SHexCer	1	YES	SHexCer 40:2;O3	0.44011	-0.12237	SHexCer	1	YES	SHexCer 40:2;O3	0.207	-0.20388	SHexCer	1	YES
674	PC O-40:7|PC O-18:1_22:6	0.02311	-0.3585	PC O-	1	YES	PC O-40:7|PC O-18:1_22:6	0.0787	-0.27435	PC O-	1	YES	PC O-40:7|PC O-18:1_22:6	0.8021	-0.04091	PC O-	1	YES
675	PC O-40:7|PC O-18:1_22:6	0.06841	0.29109	PC O-	1	YES	PC O-40:7|PC O-18:1_22:6	0.01302	0.38015	PC O-	1	YES	PC O-40:7|PC O-18:1_22:6	0.16806	0.22227	PC O-	1	YES
676	SHexCer 41:1;O2	0.2466	-0.18751	SHexCer	1	YES	SHexCer 41:1;O2	0.32832	0.15459	SHexCer	1	YES	SHexCer 41:1;O2	0.44014	-0.12555	SHexCer	1	YES
677	PC 38:0|PC 16:0_22:0	0.08527	-0.27554	PC	1	YES	PC 38:0|PC 16:0_22:0	0.08059	-0.2727	PC	1	YES	PC 38:0|PC 16:0_22:0	0.9812	0.00385	PC	1	YES
678	PS 44:12|PS 22:6_22:6	0.09189	0.27009	PS	1	YES	PS 44:12|PS 22:6_22:6	0.8963	-0.02074	PS	1	YES	PS 44:12|PS 22:6_22:6	0.04772	0.31502	PS	1	YES
679	PC 39:6|PC 17:0_22:6	0.00445	-0.44042	PC	1	YES	PC 39:6|PC 17:0_22:6	0.0167	0.36737	PC	1	YES	PC 39:6|PC 17:0_22:6	0.36682	0.14656	PC	1	YES
680	PC O-40:6|PC O-18:2_22:4	0.11415	-0.25373	PC O-	1	YES	PC O-40:6|PC O-18:2_22:4	0.8568	0.0287	PC O-	1	YES	PC O-40:6|PC O-18:2_22:4	0.32327	-0.16025	PC O-	1	YES
681	PS 44:11|PS 22:5_22:6	0.17362	0.21947	PS	1	YES	PS 44:11|PS 22:5_22:6	0.43907	-0.12264	PS	1	YES	PS 44:11|PS 22:5_22:6	0.06489	0.29471	PS	1	YES
682	PC O-40:5|PC O-18:1_22:4	0	0.78677	PC O-	0	NO	PC O-40:5|PC O-18:1_22:4	0	0.68298	PC O-	0	NO	PC O-40:5|PC O-18:1_22:4	0.3375	0.15566	PC O-	1	YES
683	PC O-40:5|PC O-16:1_24:4	0.89913	-0.0207	PC O-	1	YES	PC O-40:5|PC O-16:1_24:4	0.01253	-0.38206	PC O-	1	YES	PC O-40:5|PC O-16:1_24:4	0.22911	-0.1945	PC O-	1	YES
684	PI 38:6|PI 16:0_22:6	0.00045	-0.52915	PI	0.3933	YES	PI 38:6|PI 16:0_22:6	0.00218	-0.46	PI	1	YES	PI 38:6|PI 16:0_22:6	0.68194	-0.06685	PI	1	YES
685	PS 44:10|PS 22:4_22:6	0.11959	0.2501	PS	1	YES	PS 44:10|PS 22:4_22:6	0.3848	-0.13762	PS	1	YES	PS 44:10|PS 22:4_22:6	0.0237	0.35709	PS	1	YES
686	PC 39:4|PC 17:0_22:4	0.01684	-0.37588	PC	1	YES	PC 39:4|PC 17:0_22:4	0.02389	0.34808	PC	1	YES	PC 39:4|PC 17:0_22:4	0.27238	0.1778	PC	1	YES
687	PC 39:4|PC 19:0_20:4	0.54095	-0.09958	PC	1	YES	PC 39:4|PC 19:0_20:4	0.11058	0.24982	PC	1	YES	PC 39:4|PC 19:0_20:4	0.31405	0.16329	PC	1	YES
688	PC O-40:4|PC O-18:0_22:4	0.46119	-0.11989	PC O-	1	YES	PC O-40:4|PC O-18:0_22:4	0.90991	-0.018	PC O-	1	YES	PC O-40:4|PC O-18:0_22:4	0.12737	0.24513	PC O-	1	YES
689	PC O-40:4|PC O-16:0_24:4	0.48042	-0.11484	PC O-	1	YES	PC O-40:4|PC O-16:0_24:4	0.07117	-0.28126	PC O-	1	YES	PC O-40:4|PC O-16:0_24:4	0.21384	-0.20091	PC O-	1	YES
690	PI 38:5|PI 18:1_20:4	0.00027	-0.546	PI	0.23598	YES	PI 38:5|PI 18:1_20:4	0.00281	-0.4497	PI	1	YES	PI 38:5|PI 18:1_20:4	0.0779	-0.28201	PI	1	YES
691	SM 43:3;O2	0.35458	0.1503	SM	1	YES	SM 43:3;O2	0.32857	-0.15451	SM	1	YES	SM 43:3;O2	0.03813	-0.32909	SM	1	YES
692	PI 38:4|PI 18:0_20:4	0.04665	-0.31646	PI	1	YES	PI 38:4|PI 18:0_20:4	0.00245	-0.45534	PI	1	YES	PI 38:4|PI 18:0_20:4	0.95371	-0.00948	PI	1	YES
693	PI 38:4|PI 18:0_20:4	3e-05	-0.61088	PI	0.02622	NO	PI 38:4|PI 18:0_20:4	0.00424	-0.43235	PI	1	YES	PI 38:4|PI 18:0_20:4	0.15401	-0.22965	PI	1	YES
694	SHexCer 42:3;O2	0.40403	0.13563	SHexCer	1	YES	SHexCer 42:3;O2	0.40755	0.1312	SHexCer	1	YES	SHexCer 42:3;O2	0.07956	-0.28051	SHexCer	1	YES
695	PC 39:2|PC 18:1_21:1	0.68087	-0.06708	PC	1	YES	PC 39:2|PC 18:1_21:1	0.00356	0.43984	PC	1	YES	PC 39:2|PC 18:1_21:1	0.28197	-0.17434	PC	1	YES
696	PI 38:3|PI 18:0_20:3	0.33342	-0.15696	PI	1	YES	PI 38:3|PI 18:0_20:3	0.1373	0.23314	PI	1	YES	PI 38:3|PI 18:0_20:3	0.05703	-0.30338	PI	1	YES
697	PC 40:8|PC 20:4_20:4	0	0.93987	PC	0	NO	PC 40:8|PC 20:4_20:4	0	0.9367	PC	0	NO	PC 40:8|PC 20:4_20:4	0.14095	0.23697	PC	1	YES
698	PC 40:8|PC 18:2_22:6	0.00122	0.49314	PC	1	YES	PC 40:8|PC 18:2_22:6	0	0.8892	PC	0	NO	PC 40:8|PC 18:2_22:6	0.24116	0.18965	PC	1	YES
699	SHexCer 42:2;O2	0.54976	0.09744	SHexCer	1	YES	SHexCer 42:2;O2	0.27732	-0.17156	SHexCer	1	YES	SHexCer 42:2;O2	0.40274	-0.136	SHexCer	1	YES
700	SHexCer 42:2;O2	0.4564	0.12117	SHexCer	1	YES	SHexCer 42:2;O2	0.43659	-0.1233	SHexCer	1	YES	SHexCer 42:2;O2	0.12734	-0.24515	SHexCer	1	YES
701	PC 39:1|PC 16:0_23:1	0.71117	-0.06041	PC	1	YES	PC 39:1|PC 16:0_23:1	0.07908	0.27402	PC	1	YES	PC 39:1|PC 16:0_23:1	0.32654	0.15918	PC	1	YES
702	PC 39:1|PC 21:0_18:1	0.99936	-0.00013	PC	1	YES	PC 39:1|PC 21:0_18:1	0.34198	0.15033	PC	1	YES	PC 39:1|PC 21:0_18:1	0.72081	-0.05831	PC	1	YES
703	PC O-40:1|PC O-16:0_24:1	0.05704	-0.30337	PC O-	1	YES	PC O-40:1|PC O-16:0_24:1	0.65762	0.07043	PC O-	1	YES	PC O-40:1|PC O-16:0_24:1	0.71493	-0.05959	PC O-	1	YES
704	PC 40:7|PC 18:1_22:6	0.48141	-0.11458	PC	1	YES	PC 40:7|PC 18:1_22:6	0.00621	0.41551	PC	1	YES	PC 40:7|PC 18:1_22:6	0.73697	-0.0548	PC	1	YES
705	SHexCer 42:1;O2	0.16834	-0.22212	SHexCer	1	YES	SHexCer 42:1;O2	0.27591	-0.17206	SHexCer	1	YES	SHexCer 42:1;O2	0.50521	-0.10848	SHexCer	1	YES
706	PC 40:6|PC 20:2_20:4	0.00329	-0.4535	PC	1	YES	PC 40:6|PC 20:2_20:4	0.00022	-0.54012	PC	0.19228	YES	PC 40:6|PC 20:2_20:4	0.12993	0.24355	PC	1	YES
707	PC 40:6|PC 18:1_22:5	0.31618	-0.16258	PC	1	YES	PC 40:6|PC 18:1_22:5	0.00508	0.42449	PC	1	YES	PC 40:6|PC 18:1_22:5	0.45855	0.12059	PC	1	YES
708	PC 40:6|PC 18:0_22:6	0.09139	-0.27049	PC	1	YES	PC 40:6|PC 18:0_22:6	0.49121	0.1092	PC	1	YES	PC 40:6|PC 18:0_22:6	0.30432	0.16656	PC	1	YES
709	SHexCer 42:0;O2	0.35375	-0.15056	SHexCer	1	YES	SHexCer 42:0;O2	0.48035	-0.11193	SHexCer	1	YES	SHexCer 42:0;O2	0.32925	-0.1583	SHexCer	1	YES
710	PC 40:5|PC 18:0_22:5	0.02563	-0.35264	PC	1	YES	PC 40:5|PC 18:0_22:5	0.30638	-0.16167	PC	1	YES	PC 40:5|PC 18:0_22:5	0.24443	0.18836	PC	1	YES
711	PC 40:5|PC 18:0_22:5	0.00176	-0.47913	PC	1	YES	PC 40:5|PC 18:0_22:5	0.81455	-0.03731	PC	1	YES	PC 40:5|PC 18:0_22:5	0.49791	0.11034	PC	1	YES
712	PC 40:5|PC 20:1_20:4	0.91339	-0.01776	PC	1	YES	PC 40:5|PC 20:1_20:4	0.89059	-0.02188	PC	1	YES	PC 40:5|PC 20:1_20:4	0.11944	0.2502	PC	1	YES
713	PC 40:4|PC 18:0_22:4	0.38026	-0.14254	PC	1	YES	PC 40:4|PC 18:0_22:4	0.19393	0.20449	PC	1	YES	PC 40:4|PC 18:0_22:4	0.27134	0.17817	PC	1	YES
714	PC 40:4|PC 20:0_20:4	0.71945	-0.0586	PC	1	YES	PC 40:4|PC 20:0_20:4	0.06219	0.29029	PC	1	YES	PC 40:4|PC 20:0_20:4	0.05644	0.30408	PC	1	YES
715	PC 40:4|PC 16:0_24:4	0.01016	-0.40188	PC	1	YES	PC 40:4|PC 16:0_24:4	0.00083	-0.49642	PC	0.72542	YES	PC 40:4|PC 16:0_24:4	0.36638	-0.1467	PC	1	YES
716	SM 44:3;O2	0.45045	-0.12276	SM	1	YES	SM 44:3;O2	0.75795	0.049	SM	1	YES	SM 44:3;O2	0.17005	-0.22125	SM	1	YES
717	PC 40:3|PC 18:0_22:3	0.04731	-0.31556	PC	1	YES	PC 40:3|PC 18:0_22:3	0.00046	0.51645	PC	0.40204	YES	PC 40:3|PC 18:0_22:3	0.02217	0.36084	PC	1	YES
718	MGDG 40:1|MGDG 16:0_24:1	0.31137	-0.16418	MGDG	1	YES	MGDG 40:1|MGDG 16:0_24:1	0.26012	0.17774	MGDG	1	YES	MGDG 40:1|MGDG 16:0_24:1	0.02448	-0.35526	MGDG	1	YES
719	SM 43:3;O2	0.17865	-0.21699	SM	1	YES	SM 43:3;O2	0.20887	-0.19796	SM	1	YES	SM 43:3;O2	0.89873	0.02078	SM	1	YES
720	PC 40:2|PC 22:0_18:2	0.07009	-0.28941	PC	1	YES	PC 40:2|PC 22:0_18:2	0.111	0.24954	PC	1	YES	PC 40:2|PC 22:0_18:2	0.91006	0.01844	PC	1	YES
721	PC 40:2|PC 18:1_22:1	0.31777	-0.16206	PC	1	YES	PC 40:2|PC 18:1_22:1	0.02243	0.35156	PC	1	YES	PC 40:2|PC 18:1_22:1	0.67916	-0.06746	PC	1	YES
722	SHexCer 43:2;O2	0.19767	-0.20804	SHexCer	1	YES	SHexCer 43:2;O2	0.10373	0.25459	SHexCer	1	YES	SHexCer 43:2;O2	0.14508	-0.2346	SHexCer	1	YES
723	PC 40:1|PC 16:0_24:1	0.55016	-0.09734	PC	1	YES	PC 40:1|PC 16:0_24:1	0.54802	-0.09536	PC	1	YES	PC 40:1|PC 16:0_24:1	0.92032	-0.01633	PC	1	YES
724	PC 40:1|PC 22:0_18:1	0.22068	-0.198	PC	1	YES	PC 40:1|PC 22:0_18:1	0.35884	0.14522	PC	1	YES	PC 40:1|PC 22:0_18:1	0.10689	-0.25877	PC	1	YES
725	SHexCer 42:2;O3	0.3137	0.16341	SHexCer	1	YES	SHexCer 42:2;O3	0.88805	-0.0224	SHexCer	1	YES	SHexCer 42:2;O3	0.21176	-0.2018	SHexCer	1	YES
726	PI 40:8|PI 20:4_20:4	1e-05	0.65263	PI	0.00874	NO	PI 40:8|PI 20:4_20:4	0	0.69976	PI	0	NO	PI 40:8|PI 20:4_20:4	0.253	-0.18504	PI	1	YES
727	PI 40:7|PI 18:1_22:6	0.00198	-0.4745	PI	1	YES	PI 40:7|PI 18:1_22:6	0.63509	-0.0754	PI	1	YES	PI 40:7|PI 18:1_22:6	0.02872	-0.34605	PI	1	YES
728	PI 40:7|PI 20:3_20:4	0.24284	-0.18899	PI	1	YES	PI 40:7|PI 20:3_20:4	0.07337	-0.27919	PI	1	YES	PI 40:7|PI 20:3_20:4	0.19491	-0.2093	PI	1	YES
729	PI 40:6|PI 18:0_22:6	0.00069	-0.51409	PI	0.60306	YES	PI 40:6|PI 18:0_22:6	0.04399	-0.3124	PI	1	YES	PI 40:6|PI 18:0_22:6	0.47608	-0.11597	PI	1	YES
730	PC 38:6;O3|PC 20:4_18:2;O3	0	0.93047	PC	0	NO	PC 38:6;O3|PC 20:4_18:2;O3	0	0.94716	PC	0	NO	PC 38:6;O3|PC 20:4_18:2;O3	0.13133	0.24268	PC	1	YES
731	PI 40:4|PI 18:0_22:4	0.41218	-0.13331	PI	1	YES	PI 40:4|PI 18:0_22:4	2e-05	-0.60325	PI	0.01748	NO	PI 40:4|PI 18:0_22:4	0.16418	-0.22426	PI	1	YES
732	SHexCer 43:4;O3	0.09108	-0.27074	SHexCer	1	YES	SHexCer 43:4;O3	0.4393	-0.12258	SHexCer	1	YES	SHexCer 43:4;O3	0.73076	-0.05615	SHexCer	1	YES
733	PC 42:8|PC 20:4_22:4	0.23277	0.19301	PC	1	YES	PC 42:8|PC 20:4_22:4	0.27265	0.17321	PC	1	YES	PC 42:8|PC 20:4_22:4	0.40031	0.13669	PC	1	YES
734	SHexCer 44:2;O2	0.22067	-0.198	SHexCer	1	YES	SHexCer 44:2;O2	0.73366	-0.0541	SHexCer	1	YES	SHexCer 44:2;O2	0.24754	-0.18715	SHexCer	1	YES
735	PC 41:1|PC 23:0_18:1	0.33665	-0.15593	PC	1	YES	PC 41:1|PC 23:0_18:1	0.16181	0.21985	PC	1	YES	PC 41:1|PC 23:0_18:1	0.84514	-0.03189	PC	1	YES
736	PC 42:7|PC 20:1_22:6	0.98078	-0.00393	PC	1	YES	PC 42:7|PC 20:1_22:6	0.0145	0.37468	PC	1	YES	PC 42:7|PC 20:1_22:6	0.79628	0.04214	PC	1	YES
737	SHexCer 43:2;O3	0.17824	0.21719	SHexCer	1	YES	SHexCer 43:2;O3	0.74754	-0.05118	SHexCer	1	YES	SHexCer 43:2;O3	0.73432	-0.05538	SHexCer	1	YES
738	PC 42:6|PC 20:0_22:6	0.21577	-0.20008	PC	1	YES	PC 42:6|PC 20:0_22:6	0.33149	0.15359	PC	1	YES	PC 42:6|PC 20:0_22:6	0.80044	-0.04126	PC	1	YES
739	PC 42:6|PC 20:1_22:5	0.01629	-0.37764	PC	1	YES	PC 42:6|PC 20:1_22:5	0.71611	0.05781	PC	1	YES	PC 42:6|PC 20:1_22:5	0.50462	0.10863	PC	1	YES
740	PC 42:5|PC 22:1_20:4	0.02491	-0.35427	PC	1	YES	PC 42:5|PC 22:1_20:4	0.00061	0.50723	PC	0.53314	YES	PC 42:5|PC 22:1_20:4	0.68174	-0.06689	PC	1	YES
741	PC 42:5|PC 18:1_24:4	0.93113	0.01411	PC	1	YES	PC 42:5|PC 18:1_24:4	0.36575	-0.14316	PC	1	YES	PC 42:5|PC 18:1_24:4	0.09349	-0.26882	PC	1	YES
742	PC 42:4|PC 18:0_24:4	0.59752	-0.08605	PC	1	YES	PC 42:4|PC 18:0_24:4	0.00812	-0.40312	PC	1	YES	PC 42:4|PC 18:0_24:4	0.29676	-0.16915	PC	1	YES
743	PC 42:4|PC 16:0_26:4	0.01075	-0.39905	PC	1	YES	PC 42:4|PC 16:0_26:4	0.03464	-0.32682	PC	1	YES	PC 42:4|PC 16:0_26:4	0.36551	-0.14696	PC	1	YES
744	PC 42:4|PC 22:0_20:4	0.81272	-0.03867	PC	1	YES	PC 42:4|PC 22:0_20:4	0.01405	0.37628	PC	1	YES	PC 42:4|PC 22:0_20:4	0.14189	-0.23642	PC	1	YES
745	MGDG 42:2|MGDG 18:1_24:1	0.32572	-0.15945	MGDG	1	YES	MGDG 42:2|MGDG 18:1_24:1	0.51095	0.1043	MGDG	1	YES	MGDG 42:2|MGDG 18:1_24:1	0.10372	-0.26106	MGDG	1	YES
746	MGDG 42:1|MGDG 16:0_26:1	0.2756	-0.17663	MGDG	1	YES	MGDG 42:1|MGDG 16:0_26:1	0.67027	-0.06767	MGDG	1	YES	MGDG 42:1|MGDG 16:0_26:1	0.04278	-0.32194	MGDG	1	YES
747	PC 42:2|PC 24:0_18:2	0.02686	-0.34995	PC	1	YES	PC 42:2|PC 24:0_18:2	0.0679	0.28444	PC	1	YES	PC 42:2|PC 24:0_18:2	0.17664	-0.21797	PC	1	YES
748	PC 42:2|PC 18:1_24:1	0.38085	-0.14237	PC	1	YES	PC 42:2|PC 18:1_24:1	0.00961	0.39512	PC	1	YES	PC 42:2|PC 18:1_24:1	0.14781	-0.23307	PC	1	YES
749	PI 42:10|PI 20:4_22:6	1e-05	0.62938	PI	0.00874	NO	PI 42:10|PI 20:4_22:6	0	0.70343	PI	0	NO	PI 42:10|PI 20:4_22:6	0.24258	-0.18909	PI	1	YES
750	PC 42:1|PC 16:0_26:1	0.61858	-0.08116	PC	1	YES	PC 42:1|PC 16:0_26:1	0.00083	-0.49641	PC	0.72542	YES	PC 42:1|PC 16:0_26:1	0.08911	-0.27234	PC	1	YES
751	PC 42:1|PC 24:0_18:1	0.20425	-0.20509	PC	1	YES	PC 42:1|PC 24:0_18:1	0.17657	0.21255	PC	1	YES	PC 42:1|PC 24:0_18:1	0.08027	-0.27988	PC	1	YES
752	SHexCer 44:1;O3	0.9191	0.01658	SHexCer	1	YES	SHexCer 44:1;O3	0.22041	-0.19313	SHexCer	1	YES	SHexCer 44:1;O3	0.65485	-0.0729	SHexCer	1	YES
753	PC 44:12|PC 22:6_22:6	0	0.74891	PC	0	NO	PC 44:12|PC 22:6_22:6	0	0.87324	PC	0	NO	PC 44:12|PC 22:6_22:6	0.24748	0.18717	PC	1	YES
754	PC 44:11|PC 22:5_22:6	0.64757	0.07454	PC	1	YES	PC 44:11|PC 22:5_22:6	0	0.78636	PC	0	NO	PC 44:11|PC 22:5_22:6	0.22464	0.19634	PC	1	YES
755	PC 44:10|PC 22:4_22:6	0.00029	0.54367	PC	0.25346	YES	PC 44:10|PC 22:4_22:6	2e-05	0.60371	PC	0.01748	NO	PC 44:10|PC 22:4_22:6	0.63773	-0.07678	PC	1	YES
756	PC 43:2|PC 18:1_25:1	0.6286	-0.07886	PC	1	YES	PC 43:2|PC 18:1_25:1	0.02474	0.34614	PC	1	YES	PC 43:2|PC 18:1_25:1	0.14269	-0.23596	PC	1	YES
757	PC 44:8|PC 20:4_24:4	0.98943	0.00216	PC	1	YES	PC 44:8|PC 20:4_24:4	0.16574	-0.21786	PC	1	YES	PC 44:8|PC 20:4_24:4	0.53986	0.09985	PC	1	YES
758	PC 43:1|PC 25:0_18:1	0.10198	-0.26234	PC	1	YES	PC 43:1|PC 25:0_18:1	0.13623	0.23377	PC	1	YES	PC 43:1|PC 25:0_18:1	0.08272	-0.27772	PC	1	YES
759	PC 44:2|PC 18:1_26:1	0.0441	-0.32002	PC	1	YES	PC 44:2|PC 18:1_26:1	0.49396	0.10851	PC	1	YES	PC 44:2|PC 18:1_26:1	0.08531	-0.27551	PC	1	YES
760	PC 44:1|PC 26:0_18:1	0.19104	-0.21109	PC	1	YES	PC 44:1|PC 26:0_18:1	0.36448	0.14354	PC	1	YES	PC 44:1|PC 26:0_18:1	0.07663	-0.28317	PC	1	YES
761	PC 45:4|PC 25:0_20:4	0.14868	-0.23258	PC	1	YES	PC 45:4|PC 25:0_20:4	0.06864	0.28371	PC	1	YES	PC 45:4|PC 25:0_20:4	0.02704	-0.34955	PC	1	YES
762	PC 46:10|PC 24:4_22:6	0.94425	0.01142	PC	1	YES	PC 46:10|PC 24:4_22:6	0.78219	0.04397	PC	1	YES	PC 46:10|PC 24:4_22:6	0.9267	0.01502	PC	1	YES
763	PC 45:2|PC 18:1_27:1	0.15642	-0.22835	PC	1	YES	PC 45:2|PC 18:1_27:1	0.0873	0.26707	PC	1	YES	PC 45:2|PC 18:1_27:1	0.07026	-0.28924	PC	1	YES
764	PC 45:1|PC 27:0_18:1	0.23977	0.1902	PC	1	YES	PC 45:1|PC 27:0_18:1	0.51163	0.10414	PC	1	YES	PC 45:1|PC 27:0_18:1	0.0406	-0.3252	PC	1	YES
765	PC 46:4|PC 18:2_28:2	0.57238	-0.09199	PC	1	YES	PC 46:4|PC 18:2_28:2	0.82874	-0.03441	PC	1	YES	PC 46:4|PC 18:2_28:2	0.12325	-0.24774	PC	1	YES
766	PC 46:4|PC 26:0_20:4	0.38618	-0.1408	PC	1	YES	PC 46:4|PC 26:0_20:4	0.01427	0.3755	PC	1	YES	PC 46:4|PC 26:0_20:4	0.078	-0.28191	PC	1	YES
767	PC 46:2|PC 18:1_28:1	0.27997	-0.17505	PC	1	YES	PC 46:2|PC 18:1_28:1	0.02961	0.33597	PC	1	YES	PC 46:2|PC 18:1_28:1	0.04496	-0.31881	PC	1	YES
768	PC 46:1|PC 28:0_18:1	0.02725	-0.34912	PC	1	YES	PC 46:1|PC 28:0_18:1	0.84362	-0.03138	PC	1	YES	PC 46:1|PC 28:0_18:1	0.06246	-0.29729	PC	1	YES
769	PE 54:2|PE 20:1_34:1	0.05827	-0.30196	PE	1	YES	PE 54:2|PE 20:1_34:1	0.29016	-0.16711	PE	1	YES	PE 54:2|PE 20:1_34:1	0.28107	-0.17466	PE	1	YES
770	PC 47:2|PC 18:1_29:1	0.50358	-0.1089	PC	1	YES	PC 47:2|PC 18:1_29:1	0.1658	0.21783	PC	1	YES	PC 47:2|PC 18:1_29:1	0.04077	-0.32495	PC	1	YES
771	PC 48:5|PC 28:1_20:4	0.32051	0.16115	PC	1	YES	PC 48:5|PC 28:1_20:4	0.53938	0.09742	PC	1	YES	PC 48:5|PC 28:1_20:4	0.05943	-0.30064	PC	1	YES
772	PC 48:3|PC 18:1_30:2	0.8774	-0.02519	PC	1	YES	PC 48:3|PC 18:1_30:2	0.02482	0.34596	PC	1	YES	PC 48:3|PC 18:1_30:2	0.00548	-0.4311	PC	1	YES
773	HBMP 52:2|HBMP 16:0_18:1_18:1	0.46465	-0.11898	HBMP	1	YES	HBMP 52:2|HBMP 16:0_18:1_18:1	0.02592	-0.34354	HBMP	1	YES	HBMP 52:2|HBMP 16:0_18:1_18:1	0.3326	-0.15722	HBMP	1	YES
774	PC 48:2|PC 18:1_30:1	0.52781	-0.10282	PC	1	YES	PC 48:2|PC 18:1_30:1	0.78997	0.04236	PC	1	YES	PC 48:2|PC 18:1_30:1	0.01567	-0.37971	PC	1	YES
775	HBMP 54:5|HBMP 16:0_18:1_20:4	0.02592	-0.352	HBMP	1	YES	HBMP 54:5|HBMP 16:0_18:1_20:4	0.02202	-0.35257	HBMP	1	YES	HBMP 54:5|HBMP 16:0_18:1_20:4	0.32645	0.15921	HBMP	1	YES
776	PC 50:5|PC 16:0_34:5	0.20209	-0.20605	PC	1	YES	PC 50:5|PC 16:0_34:5	0.11016	-0.25011	PC	1	YES	PC 50:5|PC 16:0_34:5	0.47775	-0.11554	PC	1	YES
777	PC 52:6|PC 18:1_34:5	0.24503	-0.18813	PC	1	YES	PC 52:6|PC 18:1_34:5	0.01288	-0.38066	PC	1	YES	PC 52:6|PC 18:1_34:5	0.13482	0.24058	PC	1	YES
778	PC 52:5|PC 16:0_36:5	0.11288	-0.2546	PC	1	YES	PC 52:5|PC 16:0_36:5	0.00378	-0.4373	PC	1	YES	PC 52:5|PC 16:0_36:5	0.04839	0.31412	PC	1	YES
779	SHexCer 54:3;O3	0.19538	0.20909	SHexCer	1	YES	SHexCer 54:3;O3	0.07517	0.27753	SHexCer	1	YES	SHexCer 54:3;O3	0.07535	-0.28435	SHexCer	1	YES
780	PC 54:8|PC 20:4_34:4	0.86302	0.02817	PC	1	YES	PC 54:8|PC 20:4_34:4	0.39601	0.13443	PC	1	YES	PC 54:8|PC 20:4_34:4	0.16606	0.22329	PC	1	YES
781	PC 54:7|PC 18:1_36:6	0.98364	-0.00335	PC	1	YES	PC 54:7|PC 18:1_36:6	0.27736	0.17155	PC	1	YES	PC 54:7|PC 18:1_36:6	0.68317	0.06657	PC	1	YES
782	AHexCer 60:4;O3|AHexCer (O-18:1)20:2;O2/22:1;O	0.94037	0.01221	AHexCer	1	YES	AHexCer 60:4;O3|AHexCer (O-18:1)20:2;O2/22:1;O	0.94897	-0.01018	AHexCer	1	YES	AHexCer 60:4;O3|AHexCer (O-18:1)20:2;O2/22:1;O	0.00157	-0.48372	AHexCer	1	YES
783	PC 54:6|PC 18:1_36:5	0.2853	-0.17315	PC	1	YES	PC 54:6|PC 18:1_36:5	0.40476	0.13198	PC	1	YES	PC 54:6|PC 18:1_36:5	0.16764	0.22248	PC	1	YES
784	PC 54:6|PC 18:1_36:5	0.25512	-0.18423	PC	1	YES	PC 54:6|PC 18:1_36:5	0.49314	0.10871	PC	1	YES	PC 54:6|PC 18:1_36:5	0.47048	0.11744	PC	1	YES
785	AHexCer 60:3;O3|AHexCer (O-18:1)20:2;O2/22:0;O	0.6272	-0.07918	AHexCer	1	YES	AHexCer 60:3;O3|AHexCer (O-18:1)20:2;O2/22:0;O	0.16266	0.21942	AHexCer	1	YES	AHexCer 60:3;O3|AHexCer (O-18:1)20:2;O2/22:0;O	0.01713	-0.37496	AHexCer	1	YES
786	PC 54:5|PC 18:1_36:4	0.12428	-0.24708	PC	1	YES	PC 54:5|PC 18:1_36:4	0.00358	-0.4396	PC	1	YES	PC 54:5|PC 18:1_36:4	0.93206	-0.01392	PC	1	YES
787	PC 54:4|PC 16:0_38:4	0.10282	-0.26172	PC	1	YES	PC 54:4|PC 16:0_38:4	0.16166	-0.21993	PC	1	YES	PC 54:4|PC 16:0_38:4	0.32325	0.16025	PC	1	YES
788	AHexCer 61:3;O3|AHexCer (O-18:1)20:2;O2/23:0;O	0.62609	0.07943	AHexCer	1	YES	AHexCer 61:3;O3|AHexCer (O-18:1)20:2;O2/23:0;O	0.04843	0.3064	AHexCer	1	YES	AHexCer 61:3;O3|AHexCer (O-18:1)20:2;O2/23:0;O	0.03706	-0.33082	AHexCer	1	YES
789	PC 56:10|PC 34:4_22:6	0.4363	-0.1266	PC	1	YES	PC 56:10|PC 34:4_22:6	0.67497	0.06664	PC	1	YES	PC 56:10|PC 34:4_22:6	0.44452	0.12436	PC	1	YES
790	PC 56:10|PC 20:4_36:6	0.51727	0.10544	PC	1	YES	PC 56:10|PC 20:4_36:6	0.68484	-0.06451	PC	1	YES	PC 56:10|PC 20:4_36:6	0.20218	0.20602	PC	1	YES
791	PC 56:9|PC 20:4_36:5	0.42285	-0.13032	PC	1	YES	PC 56:9|PC 20:4_36:5	0.79733	-0.04084	PC	1	YES	PC 56:9|PC 20:4_36:5	0.21254	0.20147	PC	1	YES
792	PC 56:9|PC 20:4_36:5	0.70396	0.06199	PC	1	YES	PC 56:9|PC 20:4_36:5	0.13887	-0.23225	PC	1	YES	PC 56:9|PC 20:4_36:5	0.12833	0.24454	PC	1	YES
793	PC 56:8|PC 20:4_36:4	0.69756	-0.06339	PC	1	YES	PC 56:8|PC 20:4_36:4	0.90704	-0.01858	PC	1	YES	PC 56:8|PC 20:4_36:4	0.20376	0.20531	PC	1	YES
794	PC 56:7|PC 18:1_38:6	0.05651	-0.304	PC	1	YES	PC 56:7|PC 18:1_38:6	0.08443	-0.26944	PC	1	YES	PC 56:7|PC 18:1_38:6	0.42315	0.13023	PC	1	YES
795	PC 56:5|PC 18:1_38:4	0.00692	-0.42037	PC	1	YES	PC 56:5|PC 18:1_38:4	0.01374	-0.3774	PC	1	YES	PC 56:5|PC 18:1_38:4	0.53484	-0.10108	PC	1	YES
796	PC 58:12|PC 22:6_36:6	0.22795	-0.19498	PC	1	YES	PC 58:12|PC 22:6_36:6	0.23469	0.18739	PC	1	YES	PC 58:12|PC 22:6_36:6	0.14012	0.23745	PC	1	YES
797	PC 58:11|PC 36:5_22:6	0.73977	0.0542	PC	1	YES	PC 58:11|PC 36:5_22:6	0.33982	0.151	PC	1	YES	PC 58:11|PC 36:5_22:6	0.19559	0.20899	PC	1	YES
798	PC 58:11|PC 36:5_22:6	0.49115	-0.11207	PC	1	YES	PC 58:11|PC 36:5_22:6	0.83944	0.03223	PC	1	YES	PC 58:11|PC 36:5_22:6	0.29543	0.16961	PC	1	YES
799	PC 58:10|PC 36:4_22:6	0.03847	-0.32854	PC	1	YES	PC 58:10|PC 36:4_22:6	0.55341	0.09409	PC	1	YES	PC 58:10|PC 36:4_22:6	0.25501	0.18427	PC	1	YES
800	PC 58:9|PC 20:4_38:5	0.9827	-0.00354	PC	1	YES	PC 58:9|PC 20:4_38:5	0.78272	0.04386	PC	1	YES	PC 58:9|PC 20:4_38:5	0.20395	0.20523	PC	1	YES
801	PC 58:8|PC 20:4_38:4	0.28734	-0.17243	PC	1	YES	PC 58:8|PC 20:4_38:4	0.01882	-0.36104	PC	1	YES	PC 58:8|PC 20:4_38:4	0.72318	0.05779	PC	1	YES
802	PC 58:8|PC 22:4_36:4	0.75306	-0.05134	PC	1	YES	PC 58:8|PC 22:4_36:4	0.08725	-0.26711	PC	1	YES	PC 58:8|PC 22:4_36:4	0.5124	0.10667	PC	1	YES
803	PC 58:7|PC 18:1_40:6	0.00818	-0.41244	PC	1	YES	PC 58:7|PC 18:1_40:6	0.63815	0.07472	PC	1	YES	PC 58:7|PC 18:1_40:6	0.68758	0.0656	PC	1	YES
804	PC 60:11|PC 38:5_22:6	0.04405	-0.3201	PC	1	YES	PC 60:11|PC 38:5_22:6	0.10996	0.25024	PC	1	YES	PC 60:11|PC 38:5_22:6	0.21653	0.19976	PC	1	YES
805	PC 60:10|PC 20:4_40:6	0.59068	-0.08766	PC	1	YES	PC 60:10|PC 20:4_40:6	0.10819	0.25145	PC	1	YES	PC 60:10|PC 20:4_40:6	0.25432	0.18454	PC	1	YES
806	PC 60:10|PC 20:4_40:6	0.00495	-0.43568	PC	1	YES	PC 60:10|PC 20:4_40:6	0.68758	-0.06392	PC	1	YES	PC 60:10|PC 20:4_40:6	0.38862	0.14008	PC	1	YES
807	GM3 36:1;O2	0.88079	0.02449	GM	1	YES	GM3 36:1;O2	0.02489	-0.3458	GM	1	YES	GM3 36:1;O2	0.14581	0.23419	GM	1	YES
808	PC 62:12|PC 22:6_40:6	0.12719	-0.24524	PC	1	YES	PC 62:12|PC 22:6_40:6	0.91434	-0.01711	PC	1	YES	PC 62:12|PC 22:6_40:6	0.43768	0.12622	PC	1	YES
809	PC 62:11|PC 40:5_22:6	0.00246	-0.46575	PC	1	YES	PC 62:11|PC 40:5_22:6	0.43908	0.12264	PC	1	YES	PC 62:11|PC 40:5_22:6	0.53309	0.10152	PC	1	YES
810	CL 70:7|CL 16:1_18:1_16:1_20:4	0.40503	0.13534	CL	1	YES	CL 70:7|CL 16:1_18:1_16:1_20:4	0.3378	-0.15162	CL	1	YES	CL 70:7|CL 16:1_18:1_16:1_20:4	0.05439	0.30652	CL	1	YES
811	CL 72:10|CL 16:1_20:4_16:1_20:4	0.92571	0.01523	CL	1	YES	CL 72:10|CL 16:1_20:4_16:1_20:4	0.29136	-0.1667	CL	1	YES	CL 72:10|CL 16:1_20:4_16:1_20:4	0.04493	0.31885	CL	1	YES
812	CL 72:8|CL 16:1_18:1_18:2_20:4	0.95334	0.00955	CL	1	YES	CL 72:8|CL 16:1_18:1_18:2_20:4	0.20909	-0.19786	CL	1	YES	CL 72:8|CL 16:1_18:1_18:2_20:4	0.07011	0.28939	CL	1	YES
813	CL 72:7|CL 16:1_18:1_18:1_20:4	0.22001	0.19828	CL	1	YES	CL 72:7|CL 16:1_18:1_18:1_20:4	0.20068	-0.2015	CL	1	YES	CL 72:7|CL 16:1_18:1_18:1_20:4	0.07469	0.28498	CL	1	YES
814	CL 74:11|CL 16:1_20:4_18:2_20:4	0.38319	-0.14168	CL	1	YES	CL 74:11|CL 16:1_20:4_18:2_20:4	0.22273	-0.19218	CL	1	YES	CL 74:11|CL 16:1_20:4_18:2_20:4	0.08309	0.2774	CL	1	YES
815	CL 74:10|CL 16:1_20:4_18:1_20:4	0.6176	0.08139	CL	1	YES	CL 74:10|CL 16:1_20:4_18:1_20:4	0.26742	-0.17508	CL	1	YES	CL 74:10|CL 16:1_20:4_18:1_20:4	0.11757	0.25144	CL	1	YES
816	CL 74:9|CL 16:0_20:4_18:1_20:4	0.03346	0.33701	CL	1	YES	CL 74:9|CL 16:0_20:4_18:1_20:4	0.35066	-0.14768	CL	1	YES	CL 74:9|CL 16:0_20:4_18:1_20:4	0.06898	0.29052	CL	1	YES
817	CL 76:12|CL 18:2_20:4_18:2_20:4	0.43488	0.12699	CL	1	YES	CL 76:12|CL 18:2_20:4_18:2_20:4	0.17852	-0.21162	CL	1	YES	CL 76:12|CL 18:2_20:4_18:2_20:4	0.08256	0.27787	CL	1	YES
818	CL 76:11|CL 18:1_20:4_18:2_20:4	0.99756	5e-04	CL	1	YES	CL 76:11|CL 18:1_20:4_18:2_20:4	0.93293	-0.01339	CL	1	YES	CL 76:11|CL 18:1_20:4_18:2_20:4	0.06837	0.29112	CL	1	YES
819	CL 76:10|CL 18:1_20:4_18:1_20:4	0.0619	0.29791	CL	1	YES	CL 76:10|CL 18:1_20:4_18:1_20:4	0.38317	-0.13808	CL	1	YES	CL 76:10|CL 18:1_20:4_18:1_20:4	0.06136	0.2985	CL	1	YES
820	CL 78:14|CL 18:2_20:3_20:4_20:5	0.98904	-0.00224	CL	1	YES	CL 78:14|CL 18:2_20:3_20:4_20:5	0.18081	-0.21053	CL	1	YES	CL 78:14|CL 18:2_20:3_20:4_20:5	0.1148	0.25329	CL	1	YES
821	CL 78:13|CL 18:1_20:4_20:4_20:4	0.8074	-0.03979	CL	1	YES	CL 78:13|CL 18:1_20:4_20:4_20:4	0.27176	-0.17353	CL	1	YES	CL 78:13|CL 18:1_20:4_20:4_20:4	0.12892	0.24417	CL	1	YES
822	CL 78:13|CL 40:6_38:7	0.41486	0.13255	CL	1	YES	CL 78:13|CL 40:6_38:7	0.12188	-0.24244	CL	1	YES	CL 78:13|CL 40:6_38:7	0.03813	0.32909	CL	1	YES
823	CL 78:12|CL 18:1_20:4_18:1_22:6	0.46233	0.11959	CL	1	YES	CL 78:12|CL 18:1_20:4_18:1_22:6	0.30397	-0.16246	CL	1	YES	CL 78:12|CL 18:1_20:4_18:1_22:6	0.04853	0.31392	CL	1	YES
824	CL 80:17|CL 16:1_22:6_20:4_22:6	0.26969	-0.17878	CL	1	YES	CL 80:17|CL 16:1_22:6_20:4_22:6	0.11706	-0.24552	CL	1	YES	CL 80:17|CL 16:1_22:6_20:4_22:6	0.18935	-0.21188	CL	1	YES
825	CL 80:16|CL 18:2_20:4_20:4_22:6	0.38423	-0.14137	CL	1	YES	CL 80:16|CL 18:2_20:4_20:4_22:6	0.03925	-0.31936	CL	1	YES	CL 80:16|CL 18:2_20:4_20:4_22:6	0.30535	0.16621	CL	1	YES
826	CL 80:15|CL 18:1_20:4_20:4_22:6	0.88634	-0.02334	CL	1	YES	CL 80:15|CL 18:1_20:4_20:4_22:6	0.90318	-0.01935	CL	1	YES	CL 80:15|CL 18:1_20:4_20:4_22:6	0.04314	0.32142	CL	1	YES
827	CL 80:14|CL 18:1_22:6_18:1_22:6	0.14373	0.23537	CL	1	YES	CL 80:14|CL 18:1_22:6_18:1_22:6	0.29122	-0.16675	CL	1	YES	CL 80:14|CL 18:1_22:6_18:1_22:6	0.232	0.19332	CL	1	YES
828	CL 82:18|CL 20:4_20:4_20:4_22:6	0.11766	-0.25138	CL	1	YES	CL 82:18|CL 20:4_20:4_20:4_22:6	0.89522	-0.02095	CL	1	YES	CL 82:18|CL 20:4_20:4_20:4_22:6	0.08138	0.2789	CL	1	YES
829	CL 82:17|CL 18:1_22:6_20:4_22:6	0.56209	-0.09445	CL	1	YES	CL 82:17|CL 18:1_22:6_20:4_22:6	0.21231	-0.1965	CL	1	YES	CL 82:17|CL 18:1_22:6_20:4_22:6	0.13857	0.23836	CL	1	YES
830	CL 82:17|CL 42:8_40:9	0.34946	0.15189	CL	1	YES	CL 82:17|CL 42:8_40:9	0.15479	0.2235	CL	1	YES	CL 82:17|CL 42:8_40:9	0.11254	0.25482	CL	1	YES
831	CL 84:20|CL 20:4_22:6_20:4_22:6	0.00348	-0.45119	CL	1	YES	CL 84:20|CL 20:4_22:6_20:4_22:6	0.70203	-0.06081	CL	1	YES	CL 84:20|CL 20:4_22:6_20:4_22:6	0.43233	-0.12769	CL	1	YES
832	CL 84:18|CL 18:1_22:6_22:5_22:6	0.70109	0.06262	CL	1	YES	CL 84:18|CL 18:1_22:6_22:5_22:6	0.77739	0.04496	CL	1	YES	CL 84:18|CL 18:1_22:6_22:5_22:6	0.98548	-0.00297	CL	1	YES
833	CAR 10:0	0	-0.78242	CAR	0	NO	CAR 10:0	0	-0.72463	CAR	0	NO	CAR 10:0	0.00513	-0.43414	CAR	1	YES
834	CAR 12:0	0	-0.87269	CAR	0	NO	CAR 12:0	0.00135	-0.47838	CAR	1	YES	CAR 12:0	0.05033	-0.31158	CAR	1	YES
835	CAR 13:0	0	-0.72264	CAR	0	NO	CAR 13:0	1e-04	-0.56476	CAR	0.0874	YES	CAR 13:0	0.04483	-0.31899	CAR	1	YES
836	CAR 13:1	0	-0.81971	CAR	0	NO	CAR 13:1	0	-0.72086	CAR	0	NO	CAR 13:1	0.04981	-0.31225	CAR	1	YES
837	CAR 14:0	0	-0.70179	CAR	0	NO	CAR 14:0	0.00648	-0.41354	CAR	1	YES	CAR 14:0	0.09441	-0.26809	CAR	1	YES
838	CAR 14:1	0	-0.7505	CAR	0	NO	CAR 14:1	0	-0.71752	CAR	0	NO	CAR 14:1	0.13245	-0.24201	CAR	1	YES
839	CAR 15:0	0.00012	-0.57008	CAR	0.10488	YES	CAR 15:0	0.00021	-0.5424	CAR	0.18354	YES	CAR 15:0	0.03205	-0.33958	CAR	1	YES
840	CAR 15:1	0	-0.74759	CAR	0	NO	CAR 15:1	0	-0.7147	CAR	0	NO	CAR 15:1	0.085	-0.27577	CAR	1	YES
841	CAR 15:2	0	-0.86315	CAR	0	NO	CAR 15:2	0.1894	-0.20654	CAR	1	YES	CAR 15:2	0.97976	-0.00414	CAR	1	YES
842	CAR 16:0	0.30813	-0.16527	CAR	1	YES	CAR 16:0	0.97574	-0.00484	CAR	1	YES	CAR 16:0	0.28712	-0.17251	CAR	1	YES
843	CAR 16:1	0	-0.70627	CAR	0	NO	CAR 16:1	2e-05	-0.60569	CAR	0.01748	NO	CAR 16:1	0.05546	-0.30523	CAR	1	YES
844	CAR 16:4	0	0.92158	CAR	0	NO	CAR 16:4	0	0.74148	CAR	0	NO	CAR 16:4	0.90613	0.01925	CAR	1	YES
845	CAR 17:0	0.018	-0.37229	CAR	1	YES	CAR 17:0	0.52452	-0.10099	CAR	1	YES	CAR 17:0	0.46234	-0.11959	CAR	1	YES
846	CAR 17:1	3e-04	-0.54194	CAR	0.2622	YES	CAR 17:1	0.00226	-0.45843	CAR	1	YES	CAR 17:1	0.05222	-0.30918	CAR	1	YES
847	CAR 18:1	0.1422	-0.23625	CAR	1	YES	CAR 18:1	0.35862	-0.14528	CAR	1	YES	CAR 18:1	0.25738	-0.18337	CAR	1	YES
848	CAR 18:2	0	-0.70873	CAR	0	NO	CAR 18:2	0.00184	-0.46656	CAR	1	YES	CAR 18:2	0.32512	-0.15964	CAR	1	YES
849	CAR 18:3	0	-0.69111	CAR	0	NO	CAR 18:3	0	-0.69987	CAR	0	NO	CAR 18:3	0.29176	0.17088	CAR	1	YES
850	CAR 19:1	0.27487	-0.17689	CAR	1	YES	CAR 19:1	0.4128	-0.12975	CAR	1	YES	CAR 19:1	0.52716	-0.10298	CAR	1	YES
851	CAR 20:2	6e-05	-0.59213	CAR	0.05244	YES	CAR 20:2	0.00028	-0.53265	CAR	0.24472	YES	CAR 20:2	0.43506	0.12694	CAR	1	YES
852	CAR 20:3	0.1254	0.24637	CAR	1	YES	CAR 20:3	0.26649	-0.17542	CAR	1	YES	CAR 20:3	0.87007	-0.02671	CAR	1	YES
853	CAR 20:4	0.12676	0.24552	CAR	1	YES	CAR 20:4	0.32905	-0.15436	CAR	1	YES	CAR 20:4	0.87916	0.02482	CAR	1	YES
854	CAR 20:5	0	0.77075	CAR	0	NO	CAR 20:5	0.00568	0.41951	CAR	1	YES	CAR 20:5	0.51715	-0.10548	CAR	1	YES
855	CAR 22:1	0.80756	0.03976	CAR	1	YES	CAR 22:1	0.13223	-0.23611	CAR	1	YES	CAR 22:1	0.44375	0.12457	CAR	1	YES
856	CAR 22:2	0.00109	-0.49749	CAR	0.95266	YES	CAR 22:2	0	-0.7247	CAR	0	NO	CAR 22:2	0.52406	0.10375	CAR	1	YES
857	CAR 22:3	0.04997	-0.31204	CAR	1	YES	CAR 22:3	2e-05	-0.60545	CAR	0.01748	NO	CAR 22:3	0.04481	0.31902	CAR	1	YES
858	CAR 22:4	5e-04	-0.52531	CAR	0.437	YES	CAR 22:4	0	-0.8585	CAR	0	NO	CAR 22:4	0.25367	-0.18478	CAR	1	YES
859	CAR 24:4	0.00157	-0.48363	CAR	1	YES	CAR 24:4	0	-0.86341	CAR	0	NO	CAR 24:4	0.93437	-0.01345	CAR	1	YES
860	CAR 4:0	0.07116	-0.28836	CAR	1	YES	CAR 4:0	0	-0.67691	CAR	0	NO	CAR 4:0	0.80799	0.03967	CAR	1	YES
861	CAR 5:0	0.49545	-0.11097	CAR	1	YES	CAR 5:0	0.00212	-0.46112	CAR	1	YES	CAR 5:0	0.42818	0.12884	CAR	1	YES
862	CAR 6:0	0	-0.7049	CAR	0	NO	CAR 6:0	0	-0.76217	CAR	0	NO	CAR 6:0	0.13234	-0.24207	CAR	1	YES
863	CAR 8:0	3e-05	-0.60752	CAR	0.02622	NO	CAR 8:0	2e-05	-0.60228	CAR	0.01748	NO	CAR 8:0	0.28714	-0.1725	CAR	1	YES
864	LPC 15:0/0:0	0.00034	-0.53782	LPC	0.29716	YES	LPC 15:0/0:0	0.5396	0.09737	LPC	1	YES	LPC 15:0/0:0	0.04944	0.31273	LPC	1	YES
865	LPC 17:0	1e-05	0.63623	LPC	0.00874	NO	LPC 17:0	0.15006	-0.22603	LPC	1	YES	LPC 17:0	0.98759	-0.00254	LPC	1	YES
866	LPC 17:1	0.03318	0.33751	LPC	1	YES	LPC 17:1	0.00034	0.52685	LPC	0.29716	YES	LPC 17:1	0.92478	0.01542	LPC	1	YES
867	LPE P-16:1	0.09699	-0.26609	LPE P-	1	YES	LPE P-16:1	0.03931	-0.31926	LPE P-	1	YES	LPE P-16:1	0.54309	-0.09906	LPE P-	1	YES
868	NAE 5:0	0	-0.7732	NAE	0	NO	NAE 5:0	0.07195	-0.28052	NAE	1	YES	NAE 5:0	0.12878	0.24426	NAE	1	YES
869	NAE 6:0	0	-0.82163	NAE	0	NO	NAE 6:0	0.01567	-0.37067	NAE	1	YES	NAE 6:0	0.06992	0.28957	NAE	1	YES
870	NAE 8:0	0.14876	0.23254	NAE	1	YES	NAE 8:0	0.00033	0.52778	NAE	0.28842	YES	NAE 8:0	0.02994	0.34361	NAE	1	YES
871	PE 19:1	0	-0.6849	PE	0	NO	PE 19:1	0.05267	-0.30108	PE	1	YES	PE 19:1	0.37714	-0.14347	PE	1	YES
872	LPI 18:0	0	0.88075	LPI	0	NO	LPI 18:0	0	0.88896	LPI	0	NO	LPI 18:0	0.74105	-0.05392	LPI	1	YES
873	LPI 20:4	0.01814	0.37185	LPI	1	YES	LPI 20:4	0.00454	0.42944	LPI	1	YES	LPI 20:4	0.21028	-0.20245	LPI	1	YES
874	LPS 18:0	0.27042	0.17851	LPS	1	YES	LPS 18:0	0.0805	0.27278	LPS	1	YES	LPS 18:0	0.70692	0.06134	LPS	1	YES
875	LPS 22:6	0	0.82421	LPS	0	NO	LPS 22:6	0	0.70592	LPS	0	NO	LPS 22:6	0.53563	0.10089	LPS	1	YES
