# Supplementary material for: Postmortem Stability Analysis of Lipids and Polar Metabolites in Human, Rat, and Mouse Brains
Source: Biomolecules. 2025 Sep 5;15(9):1288. doi: 10.3390/biom15091288 (PMC12467850; doi:10.3390/biom15091288)
Supplement: Supplementary file 1 [file biomolecules-15-01288-s001.zip › Table_S5_Bonferroni_Metabolites.csv]

	Mouse_Lipid	Mouse_p-value	Mouse_Peasons's Coef	Mouse_Bonferroni_p-value_correction	Mouse_Stability	Rat_Lipid	Rat_p-value	Rat_Peasons's Coef	Rat_Bonferroni_p-value_correction	Rat_Stability	Human_Lipid	Human_p-value	Human_Peasons's Coef	Human_Bonferroni_p-value_correction	Human_Stability
1	Alanine	0	-0.76378	0	NO	Alanine	0.31854	0.15771	1	YES	Alanine	0.17755	-0.21752	1	YES
2	GABA	0.00262	-0.46315	0.29606	YES	GABA	0	0.8507	0	NO	GABA	0.50786	0.10781	1	YES
3	Choline	1E-05	0.64749	0.00113	NO	Choline	0	0.81045	0	NO	Choline	0.71307	-0.05999	1	YES
4	Hypotaurine	0	0.86044	0	NO	Hypotaurine	0	0.8817	0	NO	Hypotaurine	0.48287	-0.1142	1	YES
5	Histamine	0.20223	-0.20599	1	YES	Histamine	0.94164	-0.01165	1	YES	Histamine	0.73668	-0.05487	1	YES
6	Uracil	0	-0.72184	0	NO	Uracil	1E-05	-0.63965	0.00113	NO	Uracil	0.06208	0.29771	1	YES
7	Creatinine	0.02535	-0.35326	1	YES	Creatinine	0.00113	0.48518	0.12769	YES	Creatinine	0.76592	-0.04859	1	YES
8	5,6-Dihydrouracil	0.00214	-0.47133	0.24182	YES	5,6-Dihydrouracil	0.53152	-0.0993	1	YES	5,6-Dihydrouracil	0.38402	-0.14143	1	YES
9	Proline	0.10906	-0.25724	1	YES	Proline	0.10146	0.25622	1	YES	Proline	0.11382	0.25395	1	YES
10	Valine	0	0.77247	0	NO	Valine	0	0.8022	0	NO	Valine	0.94868	-0.01051	1	YES
11	Threonine	0	0.72864	0	NO	Threonine	0.77939	-0.04454	1	YES	Threonine	0.02158	0.36235	1	YES
12	Niacinamide	0.86894	0.02694	1	YES	Niacinamide	0.25462	0.17977	1	YES	Niacinamide	0.21393	-0.20087	1	YES
13	Taurine	0.37867	-0.14301	1	YES	Taurine	0.06191	0.29059	1	YES	Taurine	0.60726	-0.08378	1	YES
14	5-Methylcytosine	0.00369	0.44858	0.41697	YES	5-Methylcytosine	0	0.77163	0	NO	5-Methylcytosine	0.50082	0.1096	1	YES
15	1-Methylhistamine	0	-0.84853	0	NO	1-Methylhistamine	0.1404	-0.23137	1	YES	1-Methylhistamine	0.16946	-0.22155	1	YES
16	5-Oxoproline	0	-0.83628	0	NO	5-Oxoproline	0	-0.66274	0	NO	5-Oxoproline	0.12293	-0.24794	1	YES
17	DL-Pipecolinic acid	0.01639	0.37732	1	YES	DL-Pipecolinic acid	0.00022	0.54026	0.02486	NO	DL-Pipecolinic acid	0.0926	0.26952	1	YES
18	N-Acetylputrescine	0.57079	-0.09237	1	YES	N-Acetylputrescine	0.01618	-0.36902	1	YES	N-Acetylputrescine	0.75192	0.05158	1	YES
19	beta-Guanidinopropionic acid	0.02426	-0.35578	1	YES	beta-Guanidinopropionic acid	0.16336	-0.21907	1	YES	beta-Guanidinopropionic acid	0.18948	-0.21182	1	YES
20	Leucine	7E-05	0.5853	0.00791	NO	Leucine	0	0.78421	0	NO	Leucine	0.74321	0.05346	1	YES
21	Aspartic acid	0	0.85098	0	NO	Aspartic acid	0.17583	0.2129	1	YES	Aspartic acid	0.00024	0.54928	0.02712	NO
22	Adenine	0	-0.92375	0	NO	Adenine	0	-0.89727	0	NO	Adenine	0.03315	-0.33757	1	YES
23	1-Methylnicotinamide	0.55821	0.09539	1	YES	1-Methylnicotinamide	0	0.79481	0	NO	1-Methylnicotinamide	0.80654	0.03997	1	YES
24	Trigonelline	0.04667	-0.31643	1	YES	Trigonelline	0.03812	0.32113	1	YES	Trigonelline	0.29117	-0.17109	1	YES
25	3-Formylindole	1E-05	0.64577	0.00113	NO	3-Formylindole	3E-05	0.59969	0.00339	NO	3-Formylindole	0.62722	0.07918	1	YES
26	Acetylcholine	0	-0.7115	0	NO	Acetylcholine	0	-0.6531	0	NO	Acetylcholine	0.59254	-0.08722	1	YES
27	Lysine	0.00832	0.41161	0.94016	YES	Lysine	0.00017	0.54844	0.01921	NO	Lysine	0.38688	0.14059	1	YES
28	Methionine	0	0.66696	0	NO	Methionine	0.00197	0.46387	0.22261	YES	Methionine	0.19408	0.20969	1	YES
29	Guanine	0.00761	0.41588	0.85993	YES	Guanine	0	0.70485	0	NO	Guanine	0.25463	0.18442	1	YES
30	Oxypurinol	0	0.84088	0	NO	Oxypurinol	0	0.90001	0	NO	Oxypurinol	0.73922	-0.05432	1	YES
31	Histidine	0.80413	0.04048	1	YES	Histidine	4E-05	0.59247	0.00452	NO	Histidine	0.39081	0.13944	1	YES
32	3-Acetylindole	0	-0.87027	0	NO	3-Acetylindole	0	-0.92502	0	NO	3-Acetylindole	0	-0.72398	0	NO
33	2-Aminoadipic acid	0.00061	-0.51847	0.06893	YES	2-Aminoadipic acid	2E-04	-0.54403	0.0226	NO	2-Aminoadipic acid	0.33288	-0.15714	1	YES
34	Carnitine	0.01514	-0.38151	1	YES	Carnitine	7E-05	0.5748	0.00791	NO	Carnitine	0.31985	-0.16137	1	YES
35	2-Coumaric acid	0.00059	0.5195	0.06667	YES	2-Coumaric acid	0.00726	0.40836	0.82038	YES	2-Coumaric acid	0.86609	-0.02753	1	YES
36	Pyridoxal	3E-04	0.54197	0.0339	NO	Pyridoxal	0.01195	0.38441	1	YES	Pyridoxal	0.97587	-0.00494	1	YES
37	Arginine	0.0378	0.32962	1	YES	Arginine	0.00118	0.48364	0.13334	YES	Arginine	0.20038	0.20682	1	YES
38	N-Acetyl-DL-aspartic acid	1E-05	-0.63731	0.00113	NO	N-Acetyl-DL-aspartic acid	0.0018	-0.46746	0.2034	YES	N-Acetyl-DL-aspartic acid	0.68581	-0.06599	1	YES
39	Serotonin	0	-0.87357	0	NO	Serotonin	0	-0.90895	0	NO	Serotonin	1E-05	-0.64771	0.00113	NO
40	Tyrosine	0.00055	0.52191	0.06215	YES	Tyrosine	0.00374	0.43771	0.42262	YES	Tyrosine	0.85551	-0.02973	1	YES
41	Phosphocholine	0	-0.73424	0	NO	Phosphocholine	0.59805	0.08373	1	YES	Phosphocholine	0.08097	0.27925	1	YES
42	O-Acetyl-L-carnitine	0	-0.90002	0	NO	O-Acetyl-L-carnitine	0	-0.73252	0	NO	O-Acetyl-L-carnitine	0.69309	-0.06438	1	YES
43	Tryptophan	3E-05	0.61167	0.00339	NO	Tryptophan	0.00011	0.56264	0.01243	NO	Tryptophan	0.65788	0.07222	1	YES
44	Pantothenic acid	2E-05	-0.62449	0.00226	NO	Pantothenic acid	0.42466	-0.12651	1	YES	Pantothenic acid	0.72649	0.05707	1	YES
45	L(+)-Cystathionine	0.04649	0.31668	1	YES	L(+)-Cystathionine	0	0.68674	0	NO	L(+)-Cystathionine	0.60273	0.08484	1	YES
46	Cystine	0.00062	0.51808	0.07006	YES	Cystine	0	0.7041	0	NO	Cystine	0.00212	0.47176	0.23956	YES
47	Cytidine	5E-05	-0.59639	0.00565	NO	Cytidine	0.40568	-0.13172	1	YES	Cytidine	0.62405	-0.0799	1	YES
48	Uridine	0	-0.72801	0	NO	Uridine	1E-05	-0.63447	0.00113	NO	Uridine	0.00559	0.43021	0.63167	YES
49	sn-Glycero-3-phosphocholine	0	-0.9501	0	NO	sn-Glycero-3-phosphocholine	0	-0.95398	0	NO	sn-Glycero-3-phosphocholine	0.0547	-0.30615	1	YES
50	Thiamine	0	0.8896	0	NO	Thiamine	0	0.92713	0	NO	Thiamine	0.38719	0.1405	1	YES
51	Inosine	0	-0.90271	0	NO	Inosine	0.00039	-0.52227	0.04407	NO	Inosine	0.02424	-0.3558	1	YES
52	Saccharopine	0.00273	-0.46135	0.30849	YES	Saccharopine	0.02533	0.34481	1	YES	Saccharopine	0.42505	0.1297	1	YES
53	Guanosine	0	-0.68319	0	NO	Guanosine	0	0.71451	0	NO	Guanosine	0.57023	-0.0925	1	YES
54	5'-S-Methylthioadenosine	0	-0.89828	0	NO	5'-S-Methylthioadenosine	0	-0.81441	0	NO	5'-S-Methylthioadenosine	2E-05	-0.62503	0.00226	NO
55	DErySphingosine	0.00016	0.56133	0.01808	NO	DErySphingosine	0	0.8992	0	NO	DErySphingosine	0.07655	-0.28324	1	YES
56	Cytidine 5'-monophosphate	0	-0.76137	0	NO	Cytidine 5'-monophosphate	0.00013	-0.55583	0.01469	NO	Cytidine 5'-monophosphate	0.68667	0.0658	1	YES
57	Adenosine 3'-monophosphate	0.30277	-0.16709	1	YES	Adenosine 3'-monophosphate	0	-0.81537	0	NO	Adenosine 3'-monophosphate	0.08422	-0.27644	1	YES
58	Guanosine 5'-monophosphate	0.47375	-0.11658	1	YES	Guanosine 5'-monophosphate	2E-05	-0.60337	0.00226	NO	Guanosine 5'-monophosphate	0.39291	-0.13883	1	YES
59	(-)-Riboflavin	0	0.87056	0	NO	(-)-Riboflavin	0	0.80911	0	NO	(-)-Riboflavin	0.52543	0.10341	1	YES
60	S-Adenosyl-L-homocysteine	0.00033	0.53878	0.03729	NO	S-Adenosyl-L-homocysteine	0.21287	0.19627	1	YES	S-Adenosyl-L-homocysteine	0.37204	-0.14499	1	YES
61	Cytidine 5'-diphosphocholine	0	-0.89464	0	NO	Cytidine 5'-diphosphocholine	0	-0.83318	0	NO	Cytidine 5'-diphosphocholine	0.62501	-0.07968	1	YES
62	2-Hydroxyisobutyric acid	0.00027	-0.54591	0.03051	NO	2-Hydroxyisobutyric acid	0.16868	-0.2164	1	YES	2-Hydroxyisobutyric acid	0.00225	-0.46925	0.25425	YES
63	Serine	0	0.68937	0	NO	Serine	0	0.79687	0	NO	Serine	0.27272	0.17767	1	YES
64	Maleic acid	0	0.73844	0	NO	Maleic acid	0	0.69021	0	NO	Maleic acid	0.1866	0.21317	1	YES
65	Succinic acid	0.25812	-0.18309	1	YES	Succinic acid	0.11965	-0.24385	1	YES	Succinic acid	0.07205	-0.28749	1	YES
66	5-Aminolevulinic acid	3E-04	0.54272	0.0339	NO	5-Aminolevulinic acid	0.85292	0.02949	1	YES	5-Aminolevulinic acid	0.94454	-0.01136	1	YES
67	Creatine	4E-05	0.59981	0.00452	NO	Creatine	0.00124	0.4817	0.14012	YES	Creatine	0.38952	-0.13982	1	YES
68	Glutaric acid	6E-05	0.59178	0.00678	NO	Glutaric acid	0.63646	0.07509	1	YES	Glutaric acid	0.40007	0.13676	1	YES
69	Asparagine	0.81555	-0.03808	1	YES	Asparagine	0.06644	-0.2859	1	YES	Asparagine	0.89681	-0.02118	1	YES
70	2-Hydroxyisocaproic acid	0.0244	0.35544	1	YES	2-Hydroxyisocaproic acid	0	0.64365	0	NO	2-Hydroxyisocaproic acid	0.5445	0.09872	1	YES
71	Aspartate	0	0.90496	0	NO	Aspartate	0	0.79231	0	NO	Aspartate	0.00169	0.48066	0.19097	YES
72	O-Phosphoethanolamine	0.00164	-0.48181	0.18532	YES	O-Phosphoethanolamine	0.00031	-0.52923	0.03503	NO	O-Phosphoethanolamine	0.30478	0.1664	1	YES
73	Glutamine	0	-0.89599	0	NO	Glutamine	0	-0.75333	0	NO	Glutamine	0.67762	-0.06781	1	YES
74	Glutamic acid	0	-0.89789	0	NO	Glutamic acid	0	-0.77783	0	NO	Glutamic acid	0.67417	0.06857	1	YES
75	(-)-Citramalic acid	0.51948	-0.10489	1	YES	(-)-Citramalic acid	0.76218	-0.04812	1	YES	(-)-Citramalic acid	0.01572	0.37954	1	YES
76	N-Tigloylglycine	0.01364	0.38694	1	YES	N-Tigloylglycine	0.00156	0.47292	0.17628	YES	N-Tigloylglycine	0.00322	0.45449	0.36386	YES
77	Phenylalanine	0	0.83012	0	NO	Phenylalanine	0	0.75817	0	NO	Phenylalanine	0.4113	0.13356	1	YES
78	3-Methylhistidine	0.20099	0.20655	1	YES	3-Methylhistidine	0.03926	0.31934	1	YES	3-Methylhistidine	0.36054	0.14848	1	YES
79	rac-Glycerol 3-phosphoate	0	-0.74594	0	NO	rac-Glycerol 3-phosphoate	0	-0.76884	0	NO	rac-Glycerol 3-phosphoate	0.00105	-0.49887	0.11865	YES
80	Citrulline	0.00271	0.46166	0.30623	YES	Citrulline	0	0.7502	0	NO	Citrulline	0.4534	0.12197	1	YES
81	N-Formyl-L-Methionine	2E-05	-0.62146	0.00226	NO	N-Formyl-L-Methionine	0.327	-0.155	1	YES	N-Formyl-L-Methionine	0.86026	0.02874	1	YES
82	Mannitol	0	-0.78925	0	NO	Mannitol	0.02525	-0.34499	1	YES	Mannitol	0.25346	0.18487	1	YES
83	N-Acetyl-DL-glutamic acid	0.28155	-0.17449	1	YES	N-Acetyl-DL-glutamic acid	0.35484	-0.14641	1	YES	N-Acetyl-DL-glutamic acid	0.92959	0.01443	1	YES
84	Citric acid	0.17853	-0.21705	1	YES	Citric acid	1E-04	-0.56482	0.0113	NO	Citric acid	0.09286	0.26932	1	YES
85	Glucuronic acid	0.00011	0.57409	0.01243	NO	Glucuronic acid	0.00261	0.45265	0.29493	YES	Glucuronic acid	0.0153	0.38094	1	YES
86	Gluconic acid	0.24439	0.18838	1	YES	Gluconic acid	0.00015	0.5527	0.01695	NO	Gluconic acid	0.026	0.35182	1	YES
87	Sebacic acid	0.11878	0.25064	1	YES	Sebacic acid	0.00036	-0.52501	0.04068	NO	Sebacic acid	0.00859	0.41008	0.97067	YES
88	3-Indoxyl sulfate	0.40609	0.13504	1	YES	3-Indoxyl sulfate	0.22121	-0.19281	1	YES	3-Indoxyl sulfate	0.78502	-0.04452	1	YES
89	Carnosine	0.23476	0.1922	1	YES	Carnosine	0.30407	0.16243	1	YES	Carnosine	4E-05	0.60374	0.00452	NO
90	Ribose 5-phosphate	0	-0.78846	0	NO	Ribose 5-phosphate	0	-0.72114	0	NO	Ribose 5-phosphate	0.40095	-0.13651	1	YES
91	Homocarnosine	0.9671	0.00673	1	YES	Homocarnosine	0.7419	0.05236	1	YES	Homocarnosine	0.71732	0.05907	1	YES
92	Chrysin	0	-0.69168	0	NO	Chrysin	0.54202	0.09679	1	YES	Chrysin	0.69629	0.06367	1	YES
93	Glucosamine-6-phosphate	0.02613	0.35152	1	YES	Glucosamine-6-phosphate	0.00011	0.56248	0.01243	NO	Glucosamine-6-phosphate	0.01596	0.37872	1	YES
94	Glucose 6-phosphate	2E-05	-0.61574	0.00226	NO	Glucose 6-phosphate	0	-0.66724	0	NO	Glucose 6-phosphate	0.15263	-0.2304	1	YES
95	Sorbitol 6-phosphate	0	-0.74941	0	NO	Sorbitol 6-phosphate	0.20669	-0.19889	1	YES	Sorbitol 6-phosphate	0.33671	0.15591	1	YES
96	Xanthosine	0	0.85952	0	NO	Xanthosine	0.00014	0.55354	0.01582	NO	Xanthosine	0.23303	0.19291	1	YES
97	Uridine 5'-monophosphate	0.05826	-0.30197	1	YES	Uridine 5'-monophosphate	0	-0.70524	0	NO	Uridine 5'-monophosphate	0.20612	-0.20427	1	YES
98	Inosine-5'-monophosphate	0.55781	0.09549	1	YES	Inosine-5'-monophosphate	0.06195	-0.29055	1	YES	Inosine-5'-monophosphate	0.33337	-0.15698	1	YES
99	UDP-D-glucose	0	-0.85822	0	NO	UDP-D-glucose	0	-0.82637	0	NO	UDP-D-glucose	0.45142	0.1225	1	YES
100	Uridine 5'-diphospho-N-acetylglucosamine	0	-0.90035	0	NO	Uridine 5'-diphospho-N-acetylglucosamine	0	-0.90758	0	NO	Uridine 5'-diphospho-N-acetylglucosamine	0.37728	-0.14343	1	YES
101	Glutathione	0.05629	-0.30425	1	YES	Glutathione	0.01159	-0.38596	1	YES	Glutathione	0.03004	-0.34341	1	YES
102	Mannose 6-phosphate	1E-05	-0.64165	0.00113	NO	Mannose 6-phosphate	0.37317	0.14098	1	YES	Mannose 6-phosphate	0.44888	0.12318	1	YES
103	Uridine diphosphate glucose	0	-0.85332	0	NO	Uridine diphosphate glucose	0	-0.74819	0	NO	Uridine diphosphate glucose	0.1636	0.22456	1	YES
104	gamma-Glutamyl-L-glutamic Acid	0.00243	-0.46614	0.27459	YES	gamma-Glutamyl-L-glutamic Acid	0.61105	0.08078	1	YES	gamma-Glutamyl-L-glutamic Acid	0.25817	0.18307	1	YES
