# Supplementary material for: Postmortem Stability Analysis of Lipids and Polar Metabolites in Human, Rat, and Mouse Brains
Source: Biomolecules. 2025 Sep 5;15(9):1288. doi: 10.3390/biom15091288 (PMC12467850; doi:10.3390/biom15091288)
Supplement: Supplementary file 1 [file biomolecules-15-01288-s001.zip › Table_S6_Stability_level_Lipids.csv]

	Lipid	Class	Three_levels
1	FA 19:1	FA	Semistable (Up)
2	FA 20:5	FA	Semistable (Up)
3	FA 20:4	FA	Semistable (Up)
4	FA 20:3	FA	Semistable (Up)
5	FA 20:3	FA	Semistable (Up)
6	FA 20:2	FA	Semistable (Up)
7	FA 20:1	FA	Semistable (Up)
8	FA 20:4;O	OxFA	Unstable
9	FA 20:4;O1	OxFA	Unstable
10	FA 20:4;O1	OxFA	Unstable
11	FA 21:3	FA	Semistable (Up)
12	FA 22:6	FA	Semistable (Up)
13	FA 22:5	FA	Semistable (Up)
14	FA 22:5	FA	Semistable (Up)
15	FA 22:4	FA	Semistable (Up)
16	FA 22:3	FA	Semistable (Up)
17	FA 22:3	FA	Semistable (Up)
18	FA 22:2	FA	Semistable (Up)
19	FA 22:6;O1	OxFA	Unstable
20	FA 22:6;O1	OxFA	Unstable
21	FA 22:4;O1	OxFA	Unstable
22	FA 23:1	FA	Semistable (Up)
23	FA 24:6	FA	Stable
24	FA 24:5	FA	Stable
25	FA 24:5	FA	Semistable (Up)
26	FA 24:4	FA	Semistable (Up)
27	FA 24:3	FA	Semistable (Up)
28	FA 24:2	FA	Semistable (Up)
29	FA 24:1	FA	Stable
30	FA 25:1	FA	Stable
31	FA 24:1(2OH)	OxFA	Stable
32	FA 26:5	FA	Semistable (Up)
33	FA 26:4	FA	Semistable (Up)
34	FA 26:2	FA	Stable
35	FA 26:1	FA	Stable
36	FA 28:1	FA	Stable
37	LPE 16:1	LPE	Semistable (Up)
38	LPE 16:1	LPE	Semistable (Up)
39	LPE 16:0	LPE	Semistable (Up)
40	LPE 16:0	LPE	Semistable (Up)
41	LPE 18:2	LPE	Semistable (Up)
42	LPE 18:1	LPE	Semistable (Up)
43	LPE 18:1	LPE	Semistable (Up)
44	LPE 18:0	LPE	Semistable (Up)
45	LPE 20:4	LPE	Semistable (Up)
46	LPE 20:3	LPE	Stable
47	LPE 20:3	LPE	Semistable (Up)
48	LPE 20:2	LPE	Stable
49	LPE 20:2	LPE	Stable
50	LPE 20:1	LPE	Stable
51	FA 36:6	FA	Semistable (Up)
52	LPE 22:6	LPE	Semistable (Up)
53	LPE 22:5	LPE	Semistable (Up)
54	LPE 22:5	LPE	Stable
55	FA 36:4	FA	Semistable (Up)
56	LPE 22:4	LPE	Stable
57	LPE 22:4	LPE	Stable
58	LPE 22:3	LPE	Stable
59	FA 38:5	FA	Semistable (Up)
60	LPE 24:5	LPE	Stable
61	LPC O-18:1	LPC O-	Semistable (Up)
62	LPC 18:2	LPC	Semistable (Up)
63	FA 40:6	FA	Semistable (Up)
64	LPC 20:1	LPC	Stable
65	LPC 20:1	LPC	Semistable (Up)
66	PE O-32:2|PE O-18:2_14:0	PE O-	Stable
67	LPC 25:0	LPC	Stable
68	PE 32:2|PE 14:0_18:2	PE	Stable
69	PE O-33:2|PE O-16:1_17:1	PE O-	Stable
70	PMeOH 34:1|PMeOH 16:0_18:1	PMeOH	Semistable (Down)
71	PE 32:1|PE 16:0_16:1	PE	Stable
72	PE 32:0|PE 16:0_16:0	PE	Stable
73	LPC 26:1	LPC	Stable
74	PE O-34:3|PE O-16:1_18:2	PE O-	Stable
75	PE O-34:2|PE O-16:1_18:1	PE O-	Stable
76	PE 33:1|PE 16:0_17:1	PE	Stable
77	PE O-34:1|PE O-18:1_16:0	PE O-	Stable
78	PMeOH 36:4|PMeOH 16:0_20:4	PMeOH	Semistable (Down)
79	PE 34:4|PE 14:0_20:4	PE	Stable
80	PE 34:3|PE 16:1_18:2	PE	Stable
81	PE 34:2|PE 16:1_18:1	PE	Semistable (Down)
82	PE O-35:2|PE O-17:1_18:1	PE O-	Stable
83	PE 34:1|PE 16:0_18:1	PE	Semistable (Down)
84	PE 34:1|PE 16:0_18:1	PE	Stable
85	PE 34:1|PE 16:0_18:1	PE	Stable
86	PG 32:1|PG 16:0_16:1	PG	Semistable (Down)
87	PE O-36:6|PE O-14:0_22:6	PE O-	Stable
88	PE O-36:6|PE O-16:1_20:5	PE O-	Stable
89	PG 32:0|PG 16:0_16:0	PG	Stable
90	PE O-36:5|PE O-16:1_20:4	PE O-	Stable
91	PE O-36:4|PE O-16:1_20:3	PE O-	Stable
92	PE O-36:4|PE O-16:0_20:4	PE O-	Semistable (Down)
93	PE O-36:4|PE O-18:2_18:2	PE O-	Stable
94	PE O-36:4|PE O-16:1_20:3	PE O-	Stable
95	PE O-36:3|PE O-18:2_18:1	PE O-	Stable
96	PE 35:2|PE 17:1_18:1	PE	Stable
97	PE O-36:2|PE O-16:1_20:1	PE O-	Stable
98	PE O-36:2|PE O-16:1_20:1	PE O-	Semistable (Down)
99	PE 35:1|PE 17:0_18:1	PE	Stable
100	PE O-36:1|PE O-18:0_18:1	PE O-	Stable
101	PE 36:6|PE 14:0_22:6	PE	Stable
102	PE 36:5|PE 16:1_20:4	PE	Stable
103	PC 28:0|PC 14:0_14:0	PC	Stable
104	PE O-37:5|PE O-17:1_20:4	PE O-	Stable
105	PE O-37:5|PE O-17:1_20:4	PE O-	Stable
106	CL 74:7|CL 18:1_18:1_18:1_20:4	CL	Stable
107	PE 36:4|PE 16:0_20:4	PE	Stable
108	PE 36:3|PE 18:1_18:2	PE	Stable
109	PE 36:3|PE 16:0_20:3	PE	Stable
110	PE 36:3|PE 16:0_20:3	PE	Stable
111	PE O-37:3|PE O-18:2_19:1	PE O-	Stable
112	PE 36:2|PE 18:1_18:1	PE	Stable
113	PE 36:2|PE 18:1_18:1	PE	Stable
114	PE 36:2|PE 18:1_18:1	PE	Stable
115	PE 36:2|PE 18:1_18:1	PE	Stable
116	PG 34:3|PG 16:1_18:2	PG	Stable
117	PG 34:3|PG 16:1_18:2	PG	Stable
118	PE 36:1|PE 18:0_18:1	PE	Stable
119	PE 36:1|PE 18:0_18:1	PE	Stable
120	PG 34:2|PG 16:1_18:1	PG	Semistable (Down)
121	PG 34:2|PG 16:1_18:1	PG	Stable
122	PE O-38:7|PE O-16:1_22:6	PE O-	Stable
123	PE O-38:7|PE O-18:3_20:4	PE O-	Stable
124	PE 36:0|PE 18:0_18:0	PE	Stable
125	PG 34:1|PG 16:0_18:1	PG	Stable
126	PG 34:1|PG 16:0_18:1	PG	Stable
127	PE 37:6|PE 15:0_22:6	PE	Stable
128	PE O-38:6|PE O-16:0_22:6	PE O-	Stable
129	PE O-38:6|PE O-18:2_20:4	PE O-	Stable
130	PE O-38:6|PE O-16:1_22:5	PE O-	Stable
131	PC 29:0|PC 14:0_15:0	PC	Stable
132	PE O-38:5|PE O-16:1_22:4	PE O-	Stable
133	PE O-38:5|PE O-18:1_20:4	PE O-	Stable
134	PE O-38:5|PE O-18:1_20:4	PE O-	Stable
135	PE 37:4|PE 17:0_20:4	PE	Stable
136	PE O-38:4|PE O-16:0_22:4	PE O-	Stable
137	PE O-38:4|PE O-18:0_20:4	PE O-	Stable
138	PE O-38:3|PE O-18:2_20:1	PE O-	Stable
139	PE O-38:3|PE O-18:2_20:1	PE O-	Stable
140	PE 37:2|PE 18:1_19:1	PE	Stable
141	PE O-38:2|PE O-18:1_20:1	PE O-	Stable
142	CL 78:15|CL 16:1_20:4_20:4_22:6	CL	Stable
143	PE 38:7|PE 16:1_22:6	PE	Stable
144	PE O-39:7|PE O-17:1_22:6	PE O-	Stable
145	PE O-39:7|PE O-17:1_22:6	PE O-	Stable
146	MGDG 30:0|MGDG 14:0_16:0	MGDG	Stable
147	PE 38:6|PE 18:2_20:4	PE	Stable
148	PE 38:6|PE 16:0_22:6	PE	Stable
149	PC 30:1|PC 14:0_16:1	PC	Stable
150	PE O-39:6|PE O-17:1_22:5	PE O-	Stable
151	PE O-39:6|PE O-17:1_22:5	PE O-	Stable
152	PE 38:5|PE 16:0_22:5	PE	Stable
153	PE 38:5|PE 18:1_20:4	PE	Stable
154	PC 30:0|PC 14:0_16:0	PC	Stable
155	PE O-39:5|PE O-17:1_22:4	PE O-	Stable
156	PE O-39:5|PE O-19:1_20:4	PE O-	Stable
157	PE O-39:5|PE O-17:1_22:4	PE O-	Stable
158	PE 38:4|PE 18:0_20:4	PE	Stable
159	PE 38:4|PE 16:0_22:4	PE	Stable
160	PE 38:4|PE 18:0_20:4	PE	Stable
161	PE 38:4|PE 16:0_22:4	PE	Stable
162	PG 36:5|PG 18:2_18:3	PG	Stable
163	PG 36:5|PG 16:1_20:4	PG	Semistable (Down)
164	PG 36:5|PG 16:1_20:4	PG	Semistable (Up)
165	PE 38:3|PE 18:0_20:3	PE	Semistable (Down)
166	PE 38:3|PE 18:0_20:3	PE	Stable
167	PE O-39:3|PE O-18:2_21:1	PE O-	Stable
168	PG 36:4|PG 18:2_18:2	PG	Semistable (Down)
169	PG 36:4|PG 18:2_18:2	PG	Semistable (Down)
170	PG 36:4|PG 18:2_18:2	PG	Semistable (Down)
171	PG 36:4|PG 16:0_20:4	PG	Semistable (Down)
172	PG 36:4|PG 16:0_20:4	PG	Stable
173	PE O-40:9|PE O-18:3_22:6	PE O-	Stable
174	PE 38:2|PE 18:0_20:2	PE	Stable
175	PE 38:2|PE 18:1_20:1	PE	Stable
176	PE 38:2|PE 18:1_20:1	PE	Stable
177	PE 38:2|PE 18:0_20:2	PE	Stable
178	PG 36:3|PG 18:1_18:2	PG	Stable
179	PE O-40:8|PE O-18:2_22:6	PE O-	Stable
180	PE 38:1|PE 18:0_20:1	PE	Stable
181	PG 36:2|PG 18:1_18:1	PG	Semistable (Down)
182	PG 36:2|PG 18:1_18:1	PG	Stable
183	PE O-40:7|PE O-18:1_22:6	PE O-	Stable
184	PE O-40:7|PE O-18:3_22:4	PE O-	Stable
185	PE O-40:7|PE O-18:1_22:6	PE O-	Stable
186	PE 39:6|PE 17:0_22:6	PE	Stable
187	PC 31:1|PC 16:0_15:1	PC	Stable
188	PC 31:1|PC 15:0_16:1	PC	Stable
189	PE O-40:6|PE O-18:2_22:4	PE O-	Stable
190	PE O-40:6|PE O-18:1_22:5	PE O-	Stable
191	PC O-32:1|PC O-16:1_16:0	PC O-	Stable
192	PC 31:0|PC 15:0_16:0	PC	Stable
193	PE O-40:5|PE O-18:1_22:4	PE O-	Stable
194	PE O-40:5|PE O-16:1_24:4	PE O-	Stable
195	PE O-40:5|PE O-20:1_20:4	PE O-	Stable
196	PC O-32:0|PC O-16:0_16:0	PC O-	Stable
197	PE 39:4|PE 19:0_20:4	PE	Stable
198	PE 39:4|PE 17:0_22:4	PE	Stable
199	PE 39:4|PE 17:0_22:4	PE	Stable
200	PE O-40:4|PE O-18:2_22:2	PE O-	Stable
201	PE O-40:4|PE O-18:1_22:3	PE O-	Stable
202	PE O-40:3|PE O-18:2_22:1	PE O-	Stable
203	PG 37:4|PG 17:0_20:4	PG	Semistable (Down)
204	CL 82:16|CL 18:1_20:4_22:5_22:6	CL	Stable
205	PE 40:8|PE 20:4_20:4	PE	Semistable (Up)
206	PE 40:8|PE 18:2_22:6	PE	Stable
207	PE O-41:8|PE O-19:2_22:6	PE O-	Stable
208	MGDG 32:1|MGDG 16:0_16:1	MGDG	Stable
209	PE 40:7|PE 18:1_22:6	PE	Stable
210	PC 32:2|PC 14:0_18:2	PC	Semistable (Down)
211	PE O-41:7|PE O-19:1_22:6	PE O-	Stable
212	PS O-37:1|PS O-19:0_18:1	PS O-	Stable
213	MGDG 32:0|MGDG 16:0_16:0	MGDG	Stable
214	PE 40:6|PE 18:0_22:6	PE	Stable
215	PE 40:6|PE 18:0_22:6	PE	Stable
216	PC 32:1|PC 16:0_16:1	PC	Stable
217	PC 32:1|PC 16:0_16:1	PC	Stable
218	PE 40:5|PE 18:0_22:5	PE	Stable
219	PE 40:5|PE 20:1_20:4	PE	Stable
220	PC 32:0|PC 16:0_16:0	PC	Stable
221	PG 38:6|PG 18:2_20:4	PG	Stable
222	PG 38:6|PG 18:2_20:4	PG	Semistable (Down)
223	PG 38:6|PG 16:0_22:6	PG	Stable
224	PE 40:4|PE 18:0_22:4	PE	Semistable (Down)
225	PE 40:4|PE 18:0_22:4	PE	Stable
226	PG 38:5|PG 18:1_20:4	PG	Stable
227	PG 38:5|PG 18:1_20:4	PG	Semistable (Down)
228	CL 84:19|CL 18:1_22:6_22:6_22:6	CL	Stable
229	PE 39:4;O|PE 22:3_17:1;O	PE	Stable
230	PE 40:3|PE 18:0_22:3	PE	Stable
231	PG 38:4|PG 18:0_20:4	PG	Semistable (Down)
232	PG 38:4|PG 18:1_20:3	PG	Stable
233	PE O-42:9|PE O-20:3_22:6	PE O-	Stable
234	PE 40:2|PE 20:1_20:1	PE	Stable
235	PE 40:2|PE 20:1_20:1	PE	Stable
236	PE O-42:8|PE O-18:2_24:6	PE O-	Stable
237	PE O-42:8|PE O-20:2_22:6	PE O-	Stable
238	PC O-34:3|PC O-16:1_18:2	PC O-	Stable
239	PE 40:1|PE 18:0_22:1	PE	Stable
240	PE 41:7|PE 19:1_22:6	PE	Stable
241	PC 33:2|PC 15:0_18:2	PC	Stable
242	PE O-42:7|PE O-20:1_22:6	PE O-	Stable
243	PE O-42:7|PE O-18:1_24:6	PE O-	Stable
244	PC O-34:2|PC O-16:1_18:1	PC O-	Stable
245	PE 40:7;O|PE 20:4_20:3;O	PE	Stable
246	SHexCer 36:2;O2	SHexCer	Stable
247	PE 41:6|PE 19:0_22:6	PE	Stable
248	PC 33:1|PC 16:0_17:1	PC	Stable
249	PE O-42:6|PE O-18:1_24:5	PE O-	Stable
250	PE O-42:6|PE O-18:2_24:4	PE O-	Stable
251	PE O-42:6|PE O-20:2_22:4	PE O-	Stable
252	PC O-34:1|PC O-16:0_18:1	PC O-	Stable
253	SHexCer 36:1;O2	SHexCer	Stable
254	PC 33:0|PC 16:0_17:0	PC	Stable
255	PC 33:0|PC 16:0_17:0	PC	Stable
256	PE O-42:5|PE O-20:1_22:4	PE O-	Stable
257	PE O-42:5|PE O-18:1_24:4	PE O-	Stable
258	CL 86:22|CL 20:4_22:6_22:6_22:6	CL	Stable
259	SHexCer 36:0;O2	SHexCer	Stable
260	PE 42:10|PE 20:4_22:6	PE	Stable
261	PS 38:4|PS 18:0_20:4	PS	Stable
262	PE 40:4;O|PE 18:1_22:3;O	PE	Stable
263	PE 42:9|PE 20:3_22:6	PE	Stable
264	PE 42:9|PE 20:4_22:5	PE	Stable
265	PC 34:4|PC 14:0_20:4	PC	Stable
266	PE 42:8|PE 20:4_22:4	PE	Stable
267	PC 34:3|PC 16:1_18:2	PC	Semistable (Down)
268	MGDG 34:1|MGDG 16:0_18:1	MGDG	Stable
269	MGDG 34:1|MGDG 16:0_18:1	MGDG	Stable
270	PC 33:3;O|PC 16:1_17:2;O	PC	Stable
271	PE 42:7|PE 20:1_22:6	PE	Stable
272	PC 34:2|PC 16:1_18:1	PC	Stable
273	PC 34:2|PC 16:1_18:1	PC	Semistable (Down)
274	PG 40:8|PG 18:2_22:6	PG	Semistable (Down)
275	PG 40:8|PG 20:4_20:4	PG	Semistable (Down)
276	MGDG 34:0|MGDG 16:0_18:0	MGDG	Stable
277	PC 34:1|PC 16:0_18:1	PC	Stable
278	PC 34:1|PC 16:0_18:1	PC	Stable
279	PG 40:7|PG 18:1_22:6	PG	Semistable (Down)
280	PG 40:7|PG 18:1_22:6	PG	Semistable (Up)
281	PE 42:5|PE 18:0_24:5	PE	Stable
282	PE 42:5|PE 20:1_22:4	PE	Stable
283	PC 34:0|PC 16:0_18:0	PC	Stable
284	PG 40:6|PG 18:0_22:6	PG	Stable
285	PG 40:6|PG 18:2_22:4	PG	Semistable (Down)
286	PG 40:6|PG 18:1_22:5	PG	Semistable (Down)
287	SHexCer 36:1;O3	SHexCer	Stable
288	PE 42:4|PE 18:0_24:4	PE	Stable
289	PC O-36:5|PC O-16:1_20:4	PC O-	Stable
290	PC 35:4|PC 15:0_20:4	PC	Stable
291	PC O-36:4|PC O-16:0_20:4	PC O-	Stable
292	PC 35:3|PC 17:1_18:2	PC	Stable
293	PC O-36:3|PC O-18:2_18:1	PC O-	Stable
294	PC O-36:3|PC O-16:0_20:3	PC O-	Stable
295	PE 42:1|PE 24:0_18:1	PE	Stable
296	PE 42:8;O|PE 22:5_20:3;O	PE	Stable
297	PC 35:2|PC 17:1_18:1	PC	Stable
298	PC O-36:2|PC O-18:1_18:1	PC O-	Stable
299	PC O-36:2|PC O-18:1_18:1	PC O-	Stable
300	PS 40:7|PS 18:1_22:6	PS	Stable
301	PC 35:1|PC 17:0_18:1	PC	Stable
302	PC 35:1|PC 17:0_18:1	PC	Stable
303	PC O-36:1|PC O-16:0_20:1	PC O-	Stable
304	PC O-36:1|PC O-18:0_18:1	PC O-	Stable
305	PI 34:2|PI 16:0_18:2	PI	Stable
306	PE 44:12|PE 22:6_22:6	PE	Stable
307	PS 40:6|PS 18:0_22:6	PS	Stable
308	PS 40:6|PS 18:0_22:6	PS	Stable
309	PC 35:0|PC 16:0_19:0	PC	Stable
310	PE 44:11|PE 22:5_22:6	PE	Stable
311	PE 44:10|PE 22:4_22:6	PE	Stable
312	PE 44:10|PE 22:5_22:5	PE	Stable
313	PC 36:5|PC 16:1_20:4	PC	Stable
314	PE 44:9|PE 22:4_22:5	PE	Stable
315	PC 36:4|PC 18:2_18:2	PC	Semistable (Down)
316	PC 36:4|PC 16:0_20:4	PC	Stable
317	PG 42:10|PG 20:4_22:6	PG	Stable
318	PG 42:10|PG 20:4_22:6	PG	Semistable (Down)
319	PG 42:10|PG 20:4_22:6	PG	Semistable (Up)
320	MGDG 36:2|MGDG 18:1_18:1	MGDG	Stable
321	PC 36:3|PC 16:0_20:3	PC	Stable
322	PC 36:3|PC 16:0_20:3	PC	Stable
323	PG 42:9|PG 20:3_22:6	PG	Semistable (Down)
324	PG 42:9|PG 20:3_22:6	PG	Stable
325	MGDG 36:1|MGDG 16:0_20:1	MGDG	Stable
326	MGDG 36:1|MGDG 18:0_18:1	MGDG	Stable
327	PC 36:2|PC 18:0_18:2	PC	Stable
328	PC 36:2|PC 16:0_20:2	PC	Stable
329	PG 42:8|PG 20:4_22:4	PG	Semistable (Down)
330	PE 42:8;O2|PE 20:4_22:4;O2	PE	Stable
331	PC 36:1|PC 18:0_18:1	PC	Stable
332	PC 36:1|PC 18:0_18:1	PC	Stable
333	PC O-38:7|PC O-16:1_22:6	PC O-	Stable
334	PC 37:6|PC 15:0_22:6	PC	Stable
335	PC O-38:6|PC O-18:2_20:4	PC O-	Semistable (Up)
336	PC O-38:6|PC O-16:0_22:6	PC O-	Stable
337	PC O-38:5|PC O-18:1_20:4	PC O-	Semistable (Up)
338	PC O-38:5|PC O-16:1_22:4	PC O-	Stable
339	PC O-38:5|PC O-18:1_20:4	PC O-	Stable
340	PC O-38:4|PC O-18:0_20:4	PC O-	Stable
341	PC O-38:4|PC O-16:0_22:4	PC O-	Stable
342	PI 36:5|PI 16:1_20:4	PI	Stable
343	SHexCer 39:5;O3	SHexCer	Stable
344	PC O-38:3|PC O-18:2_20:1	PC O-	Stable
345	PI 36:4|PI 16:0_20:4	PI	Semistable (Down)
346	PI 36:4|PI 16:0_20:4	PI	Stable
347	PE 44:8;O|PE 22:5_22:3;O	PE	Stable
348	SHexCer 40:3;O2	SHexCer	Stable
349	PC O-38:2|PC O-18:1_20:1	PC O-	Stable
350	PC O-38:2|PC O-16:1_22:1	PC O-	Stable
351	PC O-38:2|PC O-18:1_20:1	PC O-	Stable
352	PI 36:3	PI	Stable
353	PE 44:7;O|PE 22:4_22:3;O	PE	Stable
354	SHexCer 40:2;O2	SHexCer	Stable
355	PC 37:1|PC 16:0_21:1	PC	Stable
356	PC O-38:1|PC O-18:0_20:1	PC O-	Stable
357	PC 38:7|PC 16:1_22:6	PC	Stable
358	PC 38:7|PC 16:1_22:6	PC	Semistable (Up)
359	SHexCer 40:1;O2	SHexCer	Stable
360	PC 38:6|PC 18:2_20:4	PC	Semistable (Up)
361	PC 38:6|PC 16:0_22:6	PC	Stable
362	PG 44:12|PG 22:6_22:6	PG	Stable
363	PG 44:12|PG 22:6_22:6	PG	Stable
364	PC 37:6;O|PC 22:5_15:1;O	PC	Stable
365	PC 38:5|PC 18:1_20:4	PC	Stable
366	PC 38:5|PC 16:0_22:5	PC	Stable
367	PG 44:11|PG 22:5_22:6	PG	Stable
368	PG 44:11|PG 22:5_22:6	PG	Stable
369	PC 38:4|PC 16:0_22:4	PC	Stable
370	PC 38:4|PC 18:0_20:4	PC	Stable
371	PC 38:4|PC 16:0_22:4	PC	Stable
372	PG 44:10|PG 22:5_22:5	PG	Semistable (Down)
373	PG 44:10|PG 22:5_22:5	PG	Stable
374	SM 42:3;O2	SM	Semistable (Down)
375	PE 44:10;O2|PE 22:6_22:4;O2	PE	Stable
376	PC 38:3|PC 18:0_20:3	PC	Stable
377	PC 38:3|PC 18:0_20:3	PC	Stable
378	PI 37:4|PI 17:0_20:4	PI	Semistable (Down)
379	PG 44:9|PG 22:4_22:5	PG	Stable
380	PC O-40:9|PC O-18:5_22:4	PC O-	Stable
381	PC 38:2|PC 18:1_20:1	PC	Stable
382	PC 38:2|PC 18:1_20:1	PC	Stable
383	PE 44:8;O2|PE 22:5_22:3;O2	PE	Stable
384	SHexCer 40:3;O3	SHexCer	Stable
385	PC 38:1|PC 18:0_20:1	PC	Stable
386	PC 38:1|PC 20:0_18:1	PC	Stable
387	SHexCer 40:2;O3	SHexCer	Stable
388	PC O-40:7|PC O-18:1_22:6	PC O-	Stable
389	PC O-40:7|PC O-18:1_22:6	PC O-	Stable
390	SHexCer 41:1;O2	SHexCer	Stable
391	PC 38:0|PC 16:0_22:0	PC	Stable
392	PS 44:12|PS 22:6_22:6	PS	Stable
393	PC 39:6|PC 17:0_22:6	PC	Stable
394	PC O-40:6|PC O-18:2_22:4	PC O-	Stable
395	PS 44:11|PS 22:5_22:6	PS	Stable
396	PC O-40:5|PC O-18:1_22:4	PC O-	Semistable (Up)
397	PC O-40:5|PC O-16:1_24:4	PC O-	Stable
398	PI 38:6|PI 16:0_22:6	PI	Stable
399	PS 44:10|PS 22:4_22:6	PS	Stable
400	PC 39:4|PC 17:0_22:4	PC	Stable
401	PC 39:4|PC 19:0_20:4	PC	Stable
402	PC O-40:4|PC O-18:0_22:4	PC O-	Stable
403	PC O-40:4|PC O-16:0_24:4	PC O-	Stable
404	PI 38:5|PI 18:1_20:4	PI	Stable
405	SM 43:3;O2	SM	Stable
406	PI 38:4|PI 18:0_20:4	PI	Stable
407	PI 38:4|PI 18:0_20:4	PI	Semistable (Down)
408	SHexCer 42:3;O2	SHexCer	Stable
409	PC 39:2|PC 18:1_21:1	PC	Stable
410	PI 38:3|PI 18:0_20:3	PI	Stable
411	PC 40:8|PC 20:4_20:4	PC	Semistable (Up)
412	PC 40:8|PC 18:2_22:6	PC	Semistable (Up)
413	SHexCer 42:2;O2	SHexCer	Stable
414	SHexCer 42:2;O2	SHexCer	Stable
415	PC 39:1|PC 16:0_23:1	PC	Stable
416	PC 39:1|PC 21:0_18:1	PC	Stable
417	PC O-40:1|PC O-16:0_24:1	PC O-	Stable
418	PC 40:7|PC 18:1_22:6	PC	Stable
419	SHexCer 42:1;O2	SHexCer	Stable
420	PC 40:6|PC 20:2_20:4	PC	Stable
421	PC 40:6|PC 18:1_22:5	PC	Stable
422	PC 40:6|PC 18:0_22:6	PC	Stable
423	SHexCer 42:0;O2	SHexCer	Stable
424	PC 40:5|PC 18:0_22:5	PC	Stable
425	PC 40:5|PC 18:0_22:5	PC	Stable
426	PC 40:5|PC 20:1_20:4	PC	Stable
427	PC 40:4|PC 18:0_22:4	PC	Stable
428	PC 40:4|PC 20:0_20:4	PC	Stable
429	PC 40:4|PC 16:0_24:4	PC	Stable
430	SM 44:3;O2	SM	Stable
431	PC 40:3|PC 18:0_22:3	PC	Stable
432	MGDG 40:1|MGDG 16:0_24:1	MGDG	Stable
433	SM 43:3;O2	SM	Stable
434	PC 40:2|PC 22:0_18:2	PC	Stable
435	PC 40:2|PC 18:1_22:1	PC	Stable
436	SHexCer 43:2;O2	SHexCer	Stable
437	PC 40:1|PC 16:0_24:1	PC	Stable
438	PC 40:1|PC 22:0_18:1	PC	Stable
439	SHexCer 42:2;O3	SHexCer	Stable
440	PI 40:8|PI 20:4_20:4	PI	Semistable (Up)
441	PI 40:7|PI 18:1_22:6	PI	Stable
442	PI 40:7|PI 20:3_20:4	PI	Stable
443	PI 40:6|PI 18:0_22:6	PI	Stable
444	PC 38:6;O3|PC 20:4_18:2;O3	PC	Semistable (Up)
445	PI 40:4|PI 18:0_22:4	PI	Semistable (Down)
446	SHexCer 43:4;O3	SHexCer	Stable
447	PC 42:8|PC 20:4_22:4	PC	Stable
448	SHexCer 44:2;O2	SHexCer	Stable
449	PC 41:1|PC 23:0_18:1	PC	Stable
450	PC 42:7|PC 20:1_22:6	PC	Stable
451	SHexCer 43:2;O3	SHexCer	Stable
452	PC 42:6|PC 20:0_22:6	PC	Stable
453	PC 42:6|PC 20:1_22:5	PC	Stable
454	PC 42:5|PC 22:1_20:4	PC	Stable
455	PC 42:5|PC 18:1_24:4	PC	Stable
456	PC 42:4|PC 18:0_24:4	PC	Stable
457	PC 42:4|PC 16:0_26:4	PC	Stable
458	PC 42:4|PC 22:0_20:4	PC	Stable
459	MGDG 42:2|MGDG 18:1_24:1	MGDG	Stable
460	MGDG 42:1|MGDG 16:0_26:1	MGDG	Stable
461	PC 42:2|PC 24:0_18:2	PC	Stable
462	PC 42:2|PC 18:1_24:1	PC	Stable
463	PI 42:10|PI 20:4_22:6	PI	Semistable (Up)
464	PC 42:1|PC 16:0_26:1	PC	Stable
465	PC 42:1|PC 24:0_18:1	PC	Stable
466	SHexCer 44:1;O3	SHexCer	Stable
467	PC 44:12|PC 22:6_22:6	PC	Semistable (Up)
468	PC 44:11|PC 22:5_22:6	PC	Semistable (Up)
469	PC 44:10|PC 22:4_22:6	PC	Semistable (Up)
470	PC 43:2|PC 18:1_25:1	PC	Stable
471	PC 44:8|PC 20:4_24:4	PC	Stable
472	PC 43:1|PC 25:0_18:1	PC	Stable
473	PC 44:2|PC 18:1_26:1	PC	Stable
474	PC 44:1|PC 26:0_18:1	PC	Stable
475	PC 45:4|PC 25:0_20:4	PC	Stable
476	PC 46:10|PC 24:4_22:6	PC	Stable
477	PC 45:2|PC 18:1_27:1	PC	Stable
478	PC 45:1|PC 27:0_18:1	PC	Stable
479	PC 46:4|PC 18:2_28:2	PC	Stable
480	PC 46:4|PC 26:0_20:4	PC	Stable
481	PC 46:2|PC 18:1_28:1	PC	Stable
482	PC 46:1|PC 28:0_18:1	PC	Stable
483	PE 54:2|PE 20:1_34:1	PE	Stable
484	PC 47:2|PC 18:1_29:1	PC	Stable
485	PC 48:5|PC 28:1_20:4	PC	Stable
486	PC 48:3|PC 18:1_30:2	PC	Stable
487	HBMP 52:2|HBMP 16:0_18:1_18:1	HBMP	Stable
488	PC 48:2|PC 18:1_30:1	PC	Stable
489	HBMP 54:5|HBMP 16:0_18:1_20:4	HBMP	Stable
490	PC 50:5|PC 16:0_34:5	PC	Stable
491	PC 52:6|PC 18:1_34:5	PC	Stable
492	PC 52:5|PC 16:0_36:5	PC	Stable
493	SHexCer 54:3;O3	SHexCer	Stable
494	PC 54:8|PC 20:4_34:4	PC	Stable
495	PC 54:7|PC 18:1_36:6	PC	Stable
496	AHexCer 60:4;O3|AHexCer (O-18:1)20:2;O2/22:1;O	AHexCer	Stable
497	PC 54:6|PC 18:1_36:5	PC	Stable
498	PC 54:6|PC 18:1_36:5	PC	Stable
499	AHexCer 60:3;O3|AHexCer (O-18:1)20:2;O2/22:0;O	AHexCer	Stable
500	PC 54:5|PC 18:1_36:4	PC	Stable
501	PC 54:4|PC 16:0_38:4	PC	Stable
502	AHexCer 61:3;O3|AHexCer (O-18:1)20:2;O2/23:0;O	AHexCer	Stable
503	PC 56:10|PC 34:4_22:6	PC	Stable
504	PC 56:10|PC 20:4_36:6	PC	Stable
505	PC 56:9|PC 20:4_36:5	PC	Stable
506	PC 56:9|PC 20:4_36:5	PC	Stable
507	PC 56:8|PC 20:4_36:4	PC	Stable
508	PC 56:7|PC 18:1_38:6	PC	Stable
509	PC 56:5|PC 18:1_38:4	PC	Stable
510	PC 58:12|PC 22:6_36:6	PC	Stable
511	PC 58:11|PC 36:5_22:6	PC	Stable
512	PC 58:11|PC 36:5_22:6	PC	Stable
513	PC 58:10|PC 36:4_22:6	PC	Stable
514	PC 58:9|PC 20:4_38:5	PC	Stable
515	PC 58:8|PC 20:4_38:4	PC	Stable
516	PC 58:8|PC 22:4_36:4	PC	Stable
517	PC 58:7|PC 18:1_40:6	PC	Stable
518	PC 60:11|PC 38:5_22:6	PC	Stable
519	PC 60:10|PC 20:4_40:6	PC	Stable
520	PC 60:10|PC 20:4_40:6	PC	Stable
521	GM3 36:1;O2	GM	Stable
522	PC 62:12|PC 22:6_40:6	PC	Stable
523	PC 62:11|PC 40:5_22:6	PC	Stable
524	CL 70:7|CL 16:1_18:1_16:1_20:4	CL	Stable
525	CL 72:10|CL 16:1_20:4_16:1_20:4	CL	Stable
526	CL 72:8|CL 16:1_18:1_18:2_20:4	CL	Stable
527	CL 72:7|CL 16:1_18:1_18:1_20:4	CL	Stable
528	CL 74:11|CL 16:1_20:4_18:2_20:4	CL	Stable
529	CL 74:10|CL 16:1_20:4_18:1_20:4	CL	Stable
530	CL 74:9|CL 16:0_20:4_18:1_20:4	CL	Stable
531	CL 76:12|CL 18:2_20:4_18:2_20:4	CL	Stable
532	CL 76:11|CL 18:1_20:4_18:2_20:4	CL	Stable
533	CL 76:10|CL 18:1_20:4_18:1_20:4	CL	Stable
534	CL 78:14|CL 18:2_20:3_20:4_20:5	CL	Stable
535	CL 78:13|CL 18:1_20:4_20:4_20:4	CL	Stable
536	CL 78:13|CL 40:6_38:7	CL	Stable
537	CL 78:12|CL 18:1_20:4_18:1_22:6	CL	Stable
538	CL 80:17|CL 16:1_22:6_20:4_22:6	CL	Stable
539	CL 80:16|CL 18:2_20:4_20:4_22:6	CL	Stable
540	CL 80:15|CL 18:1_20:4_20:4_22:6	CL	Stable
541	CL 80:14|CL 18:1_22:6_18:1_22:6	CL	Stable
542	CL 82:18|CL 20:4_20:4_20:4_22:6	CL	Stable
543	CL 82:17|CL 18:1_22:6_20:4_22:6	CL	Stable
544	CL 82:17|CL 42:8_40:9	CL	Stable
545	CL 84:20|CL 20:4_22:6_20:4_22:6	CL	Stable
546	CL 84:18|CL 18:1_22:6_22:5_22:6	CL	Stable
547	FA 16:3	FA	Semistable (Up)
548	FA 16:2	FA	Semistable (Up)
549	FA 16:2	FA	Semistable (Up)
550	FA 18:3	FA	Semistable (Up)
551	FA 18:3	FA	Semistable (Up)
552	FA 18:2	FA	Semistable (Up)
553	FA 18:1	FA	Semistable (Up)
554	LPS 18:0	LPS	Stable
555	LPS 22:6	LPS	Semistable (Up)
556	LPI 18:0	LPI	Semistable (Up)
557	LPI 20:4	LPI	Stable
558	LPC 20:3	LPC	Semistable (Up)
559	Cer 36:2;O2|Cer 18:2;O2/18:0	Cer	Semistable (Up)
560	LPC 20:2/0:0	LPC	Semistable (Up)
561	LPC 20:2	LPC	Semistable (Up)
562	Cer 36:1;O2|Cer 18:1;O2/18:0	Cer	Stable
563	LPC 20:0/0:0	LPC	Semistable (Up)
564	Cer 37:1;O2|Cer 18:1;O2/19:0	Cer	Stable
565	LPC 22:6/0:0	LPC	Semistable (Up)
566	LPC 22:5	LPC	Semistable (Up)
567	LPC 22:5	LPC	Semistable (Up)
568	LPC 22:4	LPC	Semistable (Up)
569	Cer 38:2;O2|Cer 20:2;O2/18:0	Cer	Stable
570	Cer 38:1;O2|Cer 20:1;O2/18:0	Cer	Stable
571	Cer 38:0;O2|Cer 20:0;O2/18:0	Cer	Stable
572	Cer 38:0;O2|Cer 18:0;O2/20:0	Cer	Stable
573	LPC 22:0/0:0	LPC	Stable
574	LPC 23:0/0:0	LPC	Stable
575	Cer 39:3;O3|Cer 18:1;O2/21:2;O	Cer	Stable
576	Cer 40:2;O2|Cer 18:2;O2/22:0	Cer	Stable
577	Cer 40:2;O2|Cer 18:1;O2/22:1	Cer	Semistable (Up)
578	Cer 40:1;O2|Cer 18:1;O2/22:0	Cer	Stable
579	LPC 24:1/0:0	LPC	Stable
580	LPC 24:0/0:0	LPC	Stable
581	DG 34:2|DG 16:0_18:2	DG	Stable
582	DG 34:1|DG 16:0_18:1	DG	Semistable (Up)
583	Cer 41:2;O2|Cer 18:1;O2/23:1	Cer	Semistable (Up)
584	Cer 41:2;O2|Cer 18:1;O2/23:1	Cer	Stable
585	Cer 41:1;O2|Cer 18:1;O2/23:0	Cer	Stable
586	Cer 42:3;O2|Cer 18:1;O2/24:2	Cer	Semistable (Up)
587	Cer 42:2;O2|Cer 18:2;O2/24:0	Cer	Stable
588	Cer 42:2;O2|Cer 18:1;O2/24:1	Cer	Semistable (Up)
589	Cer 42:1;O2|Cer 18:1;O2/24:0	Cer	Stable
590	DG 36:4|DG 16:0_20:4	DG	Stable
591	LPC 26:0/0:0	LPC	Stable
592	DG 36:3|DG 18:1_18:2	DG	Stable
593	DG 36:2|DG 18:1_18:1	DG	Semistable (Up)
594	DG 36:1|DG 18:0_18:1	DG	Stable
595	Cer 42:3;O3|Cer 18:2;O2/24:1;O	Cer	Stable
596	Cer 43:2;O2|Cer 18:1;O2/25:1	Cer	Stable
597	Cer 43:2;O2|Cer 18:1;O2/25:1	Cer	Stable
598	Cer 42:3;O2|Cer 18:2;O2/24:1	Cer	Stable
599	Cer 42:1;O3|Cer 18:1;O2/24:0;O	Cer	Stable
600	DG 38:6|DG 16:0_22:6	DG	Semistable (Up)
601	Cer 44:2;O2|Cer 20:1;O2/24:1	Cer	Stable
602	DG 38:5|DG 18:1_20:4	DG	Semistable (Up)
603	Cer 43:2;O3|Cer 18:1;O2/25:1;O	Cer	Stable
604	Cer 44:1;O2|Cer 20:0;O2/24:1	Cer	Stable
605	LPC 28:1/0:0	LPC	Stable
606	DG 38:4|DG 18:1_20:3	DG	Semistable (Up)
607	DG 38:4|DG 16:0_22:4	DG	Semistable (Down)
608	DG 38:4|DG 18:0_20:4	DG	Stable
609	DG 38:3|DG 18:0_20:3	DG	Stable
610	DG 38:3|DG 18:0_20:3	DG	Stable
611	DG 38:2|DG 18:0_20:2	DG	Stable
612	DG 38:2|DG 18:1_20:1	DG	Stable
613	DG 38:1|DG 18:0_20:1	DG	Stable
614	Cer 45:1;O2|Cer 20:0;O2/25:1	Cer	Stable
615	SM 32:1;O2	SM	Stable
616	DG 40:7|DG 18:1_22:6	DG	Semistable (Up)
617	DG 40:6|DG 18:0_22:6	DG	Semistable (Up)
618	DG 40:5|DG 20:1_20:4	DG	Semistable (Down)
619	DG 40:5|DG 18:1_22:4	DG	Semistable (Up)
620	Cer 46:1;O2|Cer 20:0;O2/26:1	Cer	Stable
621	SM 33:1;O2	SM	Stable
622	PC O-30:1	PC O-	Stable
623	DG 40:4|DG 18:0_22:4	DG	Semistable (Up)
624	PC O-30:0	PC O-	Stable
625	DG 40:3|DG 18:0_22:3	DG	Stable
626	DG 40:2|DG 18:1_22:1	DG	Stable
627	DG 40:1|DG 22:0_18:1	DG	Stable
628	PE P-34:2|PE P-18:1_16:1	PE P-	Stable
629	SM 34:2;O2	SM	Stable
630	PE P-34:1|PE P-16:0_18:1	PE P-	Stable
631	SM 34:1;O2	SM	Stable
632	DG 42:10|DG 20:4_22:6	DG	Semistable (Up)
633	HexCer 36:2;O2|HexCer 18:2;O2/18:0	HexCer	Stable
634	HexCer 36:1;O2|HexCer 18:1;O2/18:0	HexCer	Stable
635	HexCer 36:1;O2|HexCer 18:1;O2/18:0	HexCer	Stable
636	DG 41:1|DG 23:0_18:1	DG	Stable
637	SM 35:1;O2	SM	Stable
638	DG 42:4|DG 18:0_24:4	DG	Semistable (Down)
639	DG 42:2|DG 18:1_24:1	DG	Stable
640	PE P-36:4|PE P-16:0_20:4	PE P-	Stable
641	DG 42:1|DG 24:0_18:1	DG	Stable
642	PE P-36:3|PE P-18:2_18:1	PE P-	Stable
643	HexCer 36:1;O3|HexCer 18:1;O2/18:0;O	HexCer	Stable
644	CoQ8	CoQ	Stable
645	PE P-36:2|PE P-18:1_18:1	PE P-	Stable
646	SM 36:2;O2	SM	Stable
647	SM 36:2;O2	SM	Stable
648	DG 44:12|DG 22:6_22:6	DG	Stable
649	PE P-36:1|PE P-18:0_18:1	PE P-	Stable
650	SM 36:1;O2	SM	Stable
651	PC O-33:1	PC O-	Stable
652	PC O-33:0	PC O-	Stable
653	PC O-33:0	PC O-	Stable
654	PC 33:5	PC	Stable
655	PE P-37:4|PE P-17:0_20:4	PE P-	Stable
656	TG O-43:1|TG O-13:0_14:0_16:1	TG O-	Stable
657	PC O-34:4	PC O-	Stable
658	PC O-35:9	PC O-	Stable
659	SM 37:1;O2	SM	Stable
660	PC O-35:8	PC O-	Stable
661	DG 44:4|DG 24:0_20:4	DG	Stable
662	PE P-38:6|PE P-18:2_20:4	PE P-	Stable
663	PE P-38:6|PE P-16:0_22:6	PE P-	Stable
664	PC O-34:0	PC O-	Stable
665	PE P-38:5|PE P-16:0_22:5	PE P-	Stable
666	PE P-38:5|PE P-18:1_20:4	PE P-	Stable
667	DG 44:2|DG 18:1_26:1	DG	Stable
668	PE P-38:4|PE P-16:1_22:3	PE P-	Stable
669	PE P-38:4|PE P-18:0_20:4	PE P-	Stable
670	PE P-38:4|PE P-16:0_22:4	PE P-	Stable
671	PE P-38:4|PE P-18:1_20:3	PE P-	Stable
672	DG 45:10	DG	Stable
673	SM 38:4;O2	SM	Stable
674	PE P-38:3|PE P-18:1_20:2	PE P-	Stable
675	PE P-38:3|PE P-18:1_20:2	PE P-	Stable
676	PE P-38:3|PE P-16:0_22:3	PE P-	Stable
677	PE P-38:2|PE P-18:1_20:1	PE P-	Stable
678	HexCer 38:1;O2|HexCer 18:1;O2/20:0	HexCer	Stable
679	SM 38:2;O2	SM	Stable
680	PC O-35:2	PC O-	Stable
681	SM 38:1;O2	SM	Stable
682	PE 38:8	PE	Stable
683	PC O-35:1	PC O-	Stable
684	PC O-35:0	PC O-	Stable
685	SM 39:6;O2	SM	Stable
686	HexCer 40:2;O2|HexCer 18:1;O2/22:1	HexCer	Stable
687	PC 35:5	PC	Stable
688	PE P-39:4|PE P-17:0_22:4	PE P-	Stable
689	DG 46:10	DG	Stable
690	DG 46:9	DG	Stable
691	PC O-37:9	PC O-	Stable
692	PC O-37:9	PC O-	Stable
693	PC O-37:9	PC O-	Stable
694	PC O-37:8	PC O-	Stable
695	PC O-37:8	PC O-	Stable
696	PC O-37:8	PC O-	Stable
697	PE P-40:6|PE P-18:1_22:5	PE P-	Stable
698	PE P-40:6|PE P-18:3_22:3	PE P-	Stable
699	PE P-40:6|PE P-18:0_22:6	PE P-	Stable
700	PE P-40:5|PE P-18:1_22:4	PE P-	Stable
701	PE P-40:5|PE P-18:0_22:5	PE P-	Stable
702	PE P-40:4|PE P-16:0_24:4	PE P-	Stable
703	PE P-40:4|PE P-18:0_22:4	PE P-	Stable
704	HexCer 40:2;O3|HexCer 18:2;O2/22:0;O	HexCer	Stable
705	HexCer 40:2;O2|HexCer 18:1;O2/22:1	HexCer	Stable
706	HexCer 40:2;O2|HexCer 18:2;O2/22:0	HexCer	Stable
707	HexCer 40:1;O2|HexCer 18:1;O2/22:0	HexCer	Stable
708	SM 40:2;O2	SM	Stable
709	PE 40:9	PE	Semistable (Down)
710	SM 40:1;O2	SM	Stable
711	PC O-38:8	PC O-	Stable
712	PC 37:7	PC	Stable
713	PC 36:0	PC	Stable
714	HexCer 42:2;O2|HexCer 18:1;O2/24:1	HexCer	Stable
715	HexCer 42:2;O2|HexCer 18:1;O2/24:1	HexCer	Stable
716	PC 37:5	PC	Stable
717	HexCer 41:2;O3|HexCer 18:1;O2/23:1;O	HexCer	Stable
718	HexCer 41:2;O3|HexCer 18:2;O2/23:0;O	HexCer	Stable
719	HexCer 42:1;O2|HexCer 18:1;O2/24:0	HexCer	Stable
720	CoQ9	CoQ	Stable
721	PC 37:4	PC	Semistable (Down)
722	PC 37:4	PC	Semistable (Down)
723	HexCer 40:3;O3|HexCer 18:2;O2/22:1;O	HexCer	Stable
724	HexCer 41:2;O2|HexCer 18:1;O2/23:1	HexCer	Stable
725	SM 41:2;O2	SM	Stable
726	PC O-39:9	PC O-	Stable
727	PC O-39:9	PC O-	Stable
728	PC O-39:9	PC O-	Stable
729	PC O-39:8	PC O-	Stable
730	PC O-39:8	PC O-	Stable
731	PC O-39:7	PC O-	Stable
732	HexCer 43:3;O2|HexCer 18:2;O2/25:1	HexCer	Stable
733	DG 49:12	DG	Stable
734	HexCer 42:3;O3|HexCer 18:1;O2/24:2;O	HexCer	Stable
735	HexCer 43:2;O2|HexCer 18:2;O2/25:0	HexCer	Stable
736	HexCer 42:2;O3|HexCer 18:1;O2/24:1;O	HexCer	Stable
737	DG 49:10	DG	Stable
738	HexCer 42:1;O2|HexCer 18:0;O2/24:1	HexCer	Stable
739	SM 42:2;O2	SM	Stable
740	SM 42:1;O2	SM	Stable
741	PC 39:7	PC	Stable
742	PC 39:7	PC	Stable
743	HexCer 43:2;O2|HexCer 18:1;O2/25:1	HexCer	Stable
744	HexCer 42:2;O3|HexCer 18:2;O2/24:0;O	HexCer	Stable
745	SM 43:2;O2	SM	Stable
746	PC O-40:2	PC O-	Stable
747	CE 30:5	CE	Stable
748	DG 51:14	DG	Stable
749	PC O-41:6	PC O-	Stable
750	HexCer 44:3;O2|HexCer 18:1;O2/26:2	HexCer	Stable
751	HexCer 44:2;O2|HexCer 18:1;O2/26:1	HexCer	Stable
752	SM 44:2;O2	SM	Stable
753	PC O-42:9	PC O-	Stable
754	TG 50:4|TG 16:1_16:1_18:2	TG	Stable
755	PC O-42:7	PC O-	Stable
756	PC O-42:6	PC O-	Stable
757	PC O-42:5	PC O-	Stable
758	DG 52:10	DG	Stable
759	PC 42:9	PC	Stable
760	PC 41:2	PC	Stable
761	BMP 42:10|BMP 20:4_22:6	BMP	Semistable (Down)
762	BMP 42:9|BMP 20:4_22:5	BMP	Stable
763	CoQ10	CoQ	Stable
764	PC 42:3	PC	Stable
765	TG 52:5|TG 16:0_16:1_20:4	TG	Semistable (Up)
766	TG 52:5|TG 16:0_18:2_18:3	TG	Stable
767	TG 52:4|TG 16:0_16:0_20:4	TG	Stable
768	TG 52:3|TG 16:0_18:1_18:2	TG	Stable
769	BMP 44:12|BMP 22:6_22:6	BMP	Stable
770	BMP 44:11|BMP 22:5_22:6	BMP	Semistable (Down)
771	PC 44:7	PC	Stable
772	PC 44:5	PC	Stable
773	PC 44:5	PC	Stable
774	PC 44:4	PC	Stable
775	TG 54:7|TG 16:0_16:1_22:6	TG	Stable
776	PC 44:3	PC	Stable
777	TG 54:6|TG 16:0_18:2_20:4	TG	Stable
778	TG 54:5|TG 18:1_18:2_18:2	TG	Semistable (Up)
779	TG O-56:6|TG O-16:1_18:0_22:5	TG O-	Stable
780	PC O-47:8	PC O-	Stable
781	PC 46:5	PC	Stable
782	TG 56:8|TG 16:0_18:2_22:6	TG	Semistable (Up)
783	TG 56:7|TG 16:0_18:1_22:6	TG	Stable
784	TG 56:6|TG 16:0_18:1_22:5	TG	Stable
785	TG 56:5|TG 16:0_18:1_22:4	TG	Semistable (Up)
786	PC O-48:8	PC O-	Stable
787	TG 56:4|TG 18:0_18:0_20:4	TG	Stable
788	TG 58:9|TG 18:1_18:2_22:6	TG	Semistable (Up)
789	TG 58:8|TG 18:1_18:1_22:6	TG	Semistable (Up)
790	TG 58:8|TG 18:1_18:1_22:6	TG	Semistable (Up)
791	TG 58:7|TG 18:0_18:1_22:6	TG	Semistable (Up)
792	TG 58:6|TG 18:1_18:1_22:4	TG	Semistable (Up)
793	TG 60:12|TG 20:4_20:4_20:4	TG	Semistable (Up)
794	TG 60:11|TG 18:1_20:4_22:6	TG	Semistable (Up)
795	TG 60:10|TG 16:0_22:4_22:6	TG	Semistable (Up)
796	TG 60:9|TG 18:0_20:4_22:5	TG	Semistable (Up)
797	TG 60:8|TG 18:0_20:4_22:4	TG	Semistable (Up)
798	PC 50:4	PC	Stable
799	TG 62:14|TG 20:4_20:4_22:6	TG	Semistable (Up)
800	TG 62:13|TG 18:1_22:6_22:6	TG	Semistable (Up)
801	TG 62:12|TG 18:0_22:6_22:6	TG	Semistable (Up)
802	TG 62:11|TG 18:0_22:5_22:6	TG	Semistable (Up)
803	PC 52:4	PC	Stable
804	PC 56:6	PC	Stable
805	PC 58:6	PC	Stable
806	NAE 16:0	NAE	Semistable (Up)
807	NAE 18:1	NAE	Semistable (Up)
808	NAE 20:4	NAE	Semistable (Up)
809	ST 27:2;O	ST	Stable
810	ST 27:1;O	Cholesterol	Stable
811	NAE 24:1	NAE	Semistable (Up)
812	NAE 25:1	NAE	Stable
813	NAE 25:0	NAE	Stable
814	CAR 18:0	CAR	Stable
815	LPE O-16:1	LPE O-	Semistable (Up)
816	NAE 26:1	NAE	Stable
817	CAR 20:1	CAR	Semistable (Down)
818	CAR 20:0	CAR	Stable
819	LPE O-18:2	LPE O-	Stable
820	LPE O-18:1	LPE O-	Semistable (Up)
821	NAE 28:1	NAE	Stable
822	CAR 22:6	CAR	Semistable (Up)
823	CAR 22:0	CAR	Stable
824	LPC 16:1/0:0	LPC	Semistable (Up)
825	LPC 16:1	LPC	Semistable (Up)
826	LPC 16:0/0:0	LPC	Semistable (Up)
827	LPC 16:0	LPC	Semistable (Up)
828	CAR 24:2	CAR	Stable
829	LPC 17:0/0:0	LPC	Semistable (Up)
830	CAR 24:1	CAR	Stable
831	LPC 18:1	LPC	Semistable (Up)
832	LPC 18:1/0:0	LPC	Semistable (Up)
833	LPC 18:0/0:0	LPC	Semistable (Up)
834	Cer 35:1;O2|Cer 17:1;O2/18:0	Cer	Semistable (Up)
835	LPC 20:4	LPC	Semistable (Up)
836	CAR 8:0	CAR	Semistable (Down)
837	CAR 10:0	CAR	Semistable (Down)
838	CAR 12:0	CAR	Semistable (Down)
839	CAR 13:1	CAR	Semistable (Down)
840	CAR 13:0	CAR	Semistable (Down)
841	CAR 14:1	CAR	Semistable (Down)
842	CAR 14:0	CAR	Semistable (Down)
843	CAR 15:2	CAR	Semistable (Down)
844	CAR 15:1	CAR	Semistable (Down)
845	CAR 15:0	CAR	Stable
846	CAR 16:4	CAR	Semistable (Up)
847	CAR 16:1	CAR	Semistable (Down)
848	CAR 16:0	CAR	Stable
849	CAR 17:1	CAR	Stable
850	CAR 17:0	CAR	Stable
851	CAR 18:3	CAR	Semistable (Down)
852	CAR 18:2	CAR	Semistable (Down)
853	CAR 18:1	CAR	Stable
854	NAE 5:0	NAE	Semistable (Down)
855	LPE P-16:1	LPE O-	Stable
856	CAR 19:1	CAR	Stable
857	CAR 20:5	CAR	Semistable (Up)
858	CAR 20:4	CAR	Stable
859	CAR 20:3	CAR	Stable
860	CAR 20:2	CAR	Stable
861	CAR 22:4	CAR	Semistable (Down)
862	CAR 22:3	CAR	Semistable (Down)
863	CAR 22:2	CAR	Semistable (Down)
864	LPC 15:0/0:0	LPC	Stable
865	CAR 22:1	CAR	Stable
866	CAR 24:4	CAR	Semistable (Down)
867	PE 19:1	PE	Semistable (Down)
868	LPC 17:1	LPC	Stable
869	NAE 6:0	NAE	Semistable (Down)
870	LPC 17:0	LPC	Semistable (Up)
871	NAE 8:0	NAE	Stable
872	CAR 4:0	CAR	Semistable (Down)
873	CAR 5:0	CAR	Stable
874	CAR 6:0	CAR	Semistable (Down)
