# Supplementary material for: Postmortem Stability Analysis of Lipids and Polar Metabolites in Human, Rat, and Mouse Brains
Source: Biomolecules. 2025 Sep 5;15(9):1288. doi: 10.3390/biom15091288 (PMC12467850; doi:10.3390/biom15091288)
Supplement: Supplementary file 1 [file biomolecules-15-01288-s001.zip › Table_S7_Stability_level_Metabolites.csv]

	Metabolite	Three_levels
1	Alanine	Unstable (Up)
2	GABA	Unstable (Up)
3	Choline	Unstable (Up)
4	Hypotaurine	Unstable (Up)
5	Histamine	Stable
6	Uracil	Unstable (Down)
7	Creatinine	Stable
8	5,6-Dihydrouracil	Stable
9	Proline	Stable
10	Valine	Unstable (Up)
11	Threonine	Unstable (Up)
12	Niacinamide	Stable
13	Taurine	Stable
14	5-Methylcytosine	Unstable (Up)
15	1-Methylhistamine	Unstable (Down)
16	5-Oxoproline	Unstable (Down)
17	DL-Pipecolinic acid	Unstable (Up)
18	N-Acetylputrescine	Stable
19	beta-Guanidinopropionic acid	Stable
20	Leucine	Unstable (Up)
21	Aspartic acid	Unstable (Up)
22	Adenine	Unstable (Down)
23	1-Methylnicotinamide	Unstable (Up)
24	Trigonelline	Stable
25	3-Formylindole	Unstable (Up)
26	Acetylcholine	Unstable (Down)
27	Lysine	Unstable (Up)
28	Methionine	Unstable (Up)
29	Guanine	Unstable (Up)
30	Oxypurinol	Unstable (Up)
31	Histidine	Unstable (Up)
32	3-Acetylindole	Unstable (Down)
33	2-Aminoadipic acid	Unstable (Down)
34	Carnitine	Unstable (Up)
35	2-Coumaric acid	Stable
36	Pyridoxal	Unstable (Up)
37	Arginine	Stable
38	N-Acetyl-DL-aspartic acid	Unstable (Down)
39	Serotonin	Unstable (Down)
40	Tyrosine	Stable
41	Phosphocholine	Unstable (Down)
42	O-Acetyl-L-carnitine	Unstable (Down)
43	Tryptophan	Unstable (Up)
44	Pantothenic acid	Unstable (Down)
45	L(+)-Cystathionine	Unstable (Up)
46	Cystine	Unstable (Up)
47	Cytidine	Unstable (Down)
48	Uridine	Unstable (Down)
49	sn-Glycero-3-phosphocholine	Unstable (Down)
50	Thiamine	Unstable (Up)
51	Inosine	Unstable (Down)
52	Saccharopine	Stable
53	Guanosine	Unstable (Up)
54	5'-S-Methylthioadenosine	Unstable (Down)
55	DErySphingosine	Unstable (Up)
56	Cytidine 5'-monophosphate	Unstable (Down)
57	Adenosine 3'-monophosphate	Unstable (Down)
58	Guanosine 5'-monophosphate	Unstable (Down)
59	(-)-Riboflavin	Unstable (Up)
60	S-Adenosyl-L-homocysteine	Unstable (Up)
61	Cytidine 5'-diphosphocholine	Unstable (Down)
62	2-Hydroxyisobutyric acid	Unstable (Down)
63	Serine	Unstable (Up)
64	Maleic acid	Unstable (Up)
65	Succinic acid	Stable
66	5-Aminolevulinic acid	Unstable (Up)
67	Creatine	Unstable (Up)
68	Glutaric acid	Unstable (Up)
69	Asparagine	Stable
70	2-Hydroxyisocaproic acid	Unstable (Up)
71	Aspartate	Unstable (Up)
72	O-Phosphoethanolamine	Unstable (Down)
73	Glutamine	Unstable (Down)
74	Glutamic acid	Unstable (Down)
75	(-)-Citramalic acid	Stable
76	N-Tigloylglycine	Stable
77	Phenylalanine	Unstable (Up)
78	3-Methylhistidine	Stable
79	rac-Glycerol 3-phosphoate	Unstable (Down)
80	Citrulline	Unstable (Up)
81	N-Formyl-L-Methionine	Unstable (Down)
82	Mannitol	Unstable (Down)
83	N-Acetyl-DL-glutamic acid	Stable
84	Citric acid	Unstable (Down)
85	Glucuronic acid	Unstable (Up)
86	Gluconic acid	Unstable (Up)
87	Sebacic acid	Unstable (Up)
88	3-Indoxyl sulfate	Stable
89	Carnosine	Unstable (Up)
90	Ribose 5-phosphate	Unstable (Down)
91	Homocarnosine	Stable
92	Chrysin	Unstable (Down)
93	Glucosamine-6-phosphate	Unstable (Up)
94	Glucose 6-phosphate	Unstable (Down)
95	Sorbitol 6-phosphate	Unstable (Down)
96	Xanthosine	Unstable (Up)
97	Uridine 5'-monophosphate	Unstable (Down)
98	Inosine-5'-monophosphate	Stable
99	UDP-D-glucose	Unstable (Down)
100	Uridine 5'-diphospho-N-acetylglucosamine	Unstable (Down)
101	Glutathione	Stable
102	Mannose 6-phosphate	Unstable (Down)
103	Uridine diphosphate glucose	Unstable (Down)
104	gamma-Glutamyl-L-glutamic Acid	Stable
